# Supplementary material for: Transcriptome and Resequencing Analyses Provide Insight into Differences in Organic Acid Accumulation in Two Pear Varieties
Source: Int J Mol Sci. 2021 Sep 6;22(17):9622. doi: 10.3390/ijms22179622 (PMC8456318; doi:10.3390/ijms22179622)
Supplement: Supplementary file 1 [file ijms-22-09622-s001.zip]

Archive with 1 entries (1 files):
- Supplementary Tables S1-S9-2.xlsx
