# Supplementary material for: Transcriptome and Resequencing Analyses Provide Insight into Differences in Organic Acid Accumulation in Two Pear Varieties
Source: Int J Mol Sci. 2021 Sep 6;22(17):9622. doi: 10.3390/ijms22179622 (PMC8456318; doi:10.3390/ijms22179622)
Supplement: Supplementary file 1 [file ijms-22-09622-s001.zip › Supplementary Tables S1-S9-2.xlsx]

## Sheet: Table S1
Table S1 Data description of RNA-seq reads for all samples with three replicates
Samples	Clean reads	Clean bases	total reads	Mapped reads	Uniq Mapped Reads
a-15-1	23204659	6885306228	46409318	34,562,357(74.47%)	31,036,436(66.88%)
a-15-2	24690748	7324417660	49381496	36,186,111(73.28%)	32,411,517(65.63%)
a-15-3	25472148	7557433938	50944296	37,995,013(74.58%)	34,097,544(66.93%)
a-45-1	29195460	8671135872	58390920	43,374,602(74.28%)	38,852,958(66.54%)
a-45-2	35105764	10415823960	70211528	49,638,186(70.70%)	43,458,329(61.90%)
a-45-3	31287551	9290871376	62575102	46,039,806(73.58%)	41,231,346(65.89%)
a-90-1	23483141	6960509326	46966282	33,667,759(71.68%)	29,560,714(62.94%)
a-90-2	21317046	6331655322	42634092	30,602,982(71.78%)	26,955,428(63.23%)
a-90-3	23811436	7034422602	47622872	34,875,953(73.23%)	30,764,814(64.69%)
a-120-1	32637051	9679536486	65274102	49,413,578(75.70%)	44,262,416(67.81%)
a-120-2	33683787	9987777390	67367574	50,468,024(74.91%)	44,947,757(66.72%)
a-120-3	21433511	6392040230	42867022	32,030,141(74.72%)	28,794,703(67.17%)
d-15-1	35539570	10567674476	71079140	55,750,012(78.43%)	49,349,899(69.43%)
d-15-2	38372629	11397122218	76745258	59,867,895(78.01%)	52,876,084(68.90%)
d-15-3	33889379	10071247132	67778758	54,025,230(79.71%)	47,867,111(70.62%)
d-45-1	28274056	8390758996	56548112	44,023,119(77.85%)	39,345,315(69.58%)
d-45-2	23651103	7058121514	47302206	37,146,253(78.53%)	33,341,259(70.49%)
d-45-3	28958772	8600024416	57917544	45,029,671(77.75%)	40,221,894(69.45%)
d-90-1	25306731	7469491830	50613462	39,561,115(78.16%)	35,275,221(69.70%)
d-90-2	26779452	7948054642	53558904	41,932,457(78.29%)	37,370,665(69.77%)
d-90-3	25728005	7597254814	51456010	37,532,463(72.94%)	33,016,013(64.16%)
d-120-1	26207752	7773529398	52415504	41,334,408(78.86%)	36,963,462(70.52%)
d-120-2	27760597	8242361380	55521194	42,838,136(77.16%)	38,103,823(68.63%)
d-120-3	24661280	7321809676	49322560	38,502,723(78.06)	34,454,349(69.86%)
A means 'amute' and d means 'Dangshansuli'; 15/45/90/120 means DAFB15/45/90/120

## Sheet: Table S2 
Table S2 82 organic acid pathway related genes
Type	Gene ID
ACO	Pbr018101.1
ACO	Pbr038126.1
ACO	Pbr027676.1
ACO	Pbr034789.1
ACO	Pbr009320.1
ACO	Pbr039718.1
ACO	Pbr008056.1
ACO	Pbr033105.2
CS	Pbr004985.1
CS	Pbr023764.1
CS	Pbr005571.1
CS	Pbr030501.1
FUM	Pbr041193.1
FUM	Pbr022705.1
ICL	Pbr018086.1
ICL	Pbr034474.1
IDH	Pbr016356.1
IDH	Pbr037938.1
IDH	Pbr027709.3
IDH	Pbr007834.1
IDH	Pbr008367.2
IDH	Pbr039866.1
IDH	Pbr013490.1
MDH	Pbr011434.1
MDH	Pbr007298.1
MDH	Pbr038232.1
MDH	Pbr022525.1
MDH	Pbr022520.1
MDH	Pbr018827.2
MDH	Pbr025845.1
MDH	Pbr024296.3
MDH	Pbr024269.1
MDH	Pbr024294.1
MDH	Pbr002553.1
MS	Pbr027217.2
MS	Pbr036932.1
MS	Pbr036933.1
OGDH	Pbr028199.1
OGDH	Pbr032338.2
OGDH	Pbr042601.1
OGDH	Pbr015664.1
OGDH	Pbr042600.1
OGDH	Pbr015663.1
OGDH	Pbr032339.1
OGDH	Pbr015662.1
PEPC	Pbr038213.1
PEPC	Pbr024227.1
PEPC	Pbr022469.1
PEPC	Pbr002202.1
PEPC	Pbr031234.1
PEPC	Pbr034362.1
PEPC	Pbr027508.1
PEPC	Pbr013232.1
SAT	Pbr026674.1
SAT	Pbr028281.1
SAT	Pbr026777.1
SAT	Pbr015038.1
SDH	Pbr014305.1
SDH	Pbr005471.2
SDH	Pbr017951.1
SDH	Pbr024406.1
SDH	Pbr017348.1
SDH	Pbr007033.1
SDH	Pbr009890.1
SDH	Pbr029571.1
SDH	Pbr022638.1
SDH	Pbr022657.1
SDH	Pbr008724.1
SDH	Pbr004135.1
SDH	Pbr019613.1
SDH	Pbr019608.1
SDH	Pbr006129.1
SDH	Pbr005936.1
SDH	Pbr020140.1
SDH	Pbr014341.1
SDH	Pbr032046.1
SDH	Pbr032250.1
SDH	Pbr014487.1
SDH	Pbr012512.1
SDH	Pbr033391.1
SDH	Pbr003198.1
SDH	Pbr033433.1

## Sheet: Table S3
Table S3 Clustering results of DEGs
C0 (561 genes)	C1 (226 genes)	C2 (108 genes)	C3 (51 genes)	C4 (44 genes)	C5 (78 genes)	C6 (53 genes)	C7 (32 genes)	C8 (17 genes)	C9 (430 genes)	C10 (103 genes)	C11 (81 genes)	C12 (100 genes)	C13 (42 genes)	C14 (38 genes)	C15 (61 genes)	C16 (72 genes)	C17 (22 genes)	C18 (25 genes)	C19 (26 genes)	C20 (66 genes)
Genes	Genes	Genes	Genes	Genes	Genes	Genes	Genes	Genes	Genes	Genes	Genes	Genes	Genes	Genes	Genes	Genes	Genes	Genes	Genes	Genes
Pbr000194.1	Pbr000192.1	Pbr005699.1	Pbr005048.1	Pbr000737.1	Pbr000012.1	Pbr000051.1	Pbr000122.1	Pbr000414.1	Pbr000024.1	Pbr000792.1	Pbr000134.1	Pbr000131.1	Pbr000262.1	Pbr001430.1	Pbr000293.1	Pbr001595.1	Pbr001170.1	Pbr006746.1	Pbr003873.1	Pbr000825.1
Pbr000250.1	Pbr000421.1	Pbr006131.1	Pbr005055.1	Pbr001389.1	Pbr000457.1	Pbr000523.1	Pbr000229.1	Pbr002931.1	Pbr000035.1	Pbr005009.1	Pbr000254.1	Pbr000141.1	Pbr001158.1	Pbr002610.2	Pbr001531.1	Pbr001960.1	Pbr002731.1	Pbr006755.1	Pbr008066.1	Pbr003360.2
Pbr000279.2	Pbr000609.1	Pbr006187.1	Pbr005058.1	Pbr002495.1	Pbr000552.2	Pbr004131.1	Pbr005966.1	Pbr002977.1	Pbr000070.1	Pbr005345.1	Pbr000308.1	Pbr000159.1	Pbr002252.1	Pbr002787.1	Pbr001750.1	Pbr002506.1	Pbr003028.1	Pbr006759.1	Pbr008100.1	Pbr003917.1
Pbr000337.1	Pbr000804.1	Pbr006525.1	Pbr005443.1	Pbr003909.1	Pbr000661.1	Pbr004156.1	Pbr006802.1	Pbr007294.2	Pbr000144.1	Pbr005360.1	Pbr000471.1	Pbr000798.1	Pbr004893.1	Pbr003237.1	Pbr002014.1	Pbr002646.1	Pbr003236.1	Pbr007327.1	Pbr009195.1	Pbr004434.1
Pbr000352.3	Pbr000820.1	Pbr006626.1	Pbr006119.1	Pbr008163.2	Pbr001187.1	Pbr004454.1	Pbr008084.1	Pbr012770.1	Pbr000172.1	Pbr005679.1	Pbr000948.1	Pbr001409.1	Pbr005866.1	Pbr004319.1	Pbr002584.2	Pbr002739.1	Pbr004162.1	Pbr007418.1	Pbr009460.1	Pbr005269.2
Pbr000368.3	Pbr001024.1	Pbr006889.1	Pbr006424.1	Pbr008424.1	Pbr001339.1	Pbr004630.1	Pbr008506.1	Pbr018500.1	Pbr000209.1	Pbr006408.1	Pbr001083.1	Pbr002286.1	Pbr005929.1	Pbr006831.1	Pbr002897.1	Pbr003888.1	Pbr004782.1	Pbr007513.1	Pbr009462.1	Pbr007038.1
Pbr000633.1	Pbr001072.1	Pbr007046.1	Pbr006735.1	Pbr008704.1	Pbr001627.1	Pbr004862.1	Pbr008628.1	Pbr019140.1	Pbr000210.1	Pbr006481.1	Pbr001165.1	Pbr002381.1	Pbr006459.1	Pbr006841.1	Pbr003787.1	Pbr005283.1	Pbr008924.1	Pbr007514.1	Pbr010652.1	Pbr007977.1
Pbr000669.1	Pbr001757.1	Pbr007108.1	Pbr007349.1	Pbr009234.1	Pbr001946.1	Pbr004926.1	Pbr009446.1	Pbr020880.1	Pbr000322.1	Pbr006482.1	Pbr001912.1	Pbr002987.1	Pbr006475.1	Pbr010068.1	Pbr003958.1	Pbr005585.1	Pbr014977.1	Pbr008059.1	Pbr010764.1	Pbr007978.1
Pbr000681.1	Pbr002414.1	Pbr007296.1	Pbr007947.1	Pbr009271.1	Pbr002051.1	Pbr006314.1	Pbr011003.1	Pbr022786.1	Pbr000325.1	Pbr007382.1	Pbr003037.1	Pbr002997.1	Pbr009432.1	Pbr010398.1	Pbr004416.3	Pbr005775.1	Pbr016623.1	Pbr008106.1	Pbr010851.1	Pbr008751.1
Pbr000747.1	Pbr002487.1	Pbr007404.1	Pbr008490.1	Pbr010620.1	Pbr002333.1	Pbr006606.1	Pbr011333.1	Pbr031851.1	Pbr000374.1	Pbr008701.1	Pbr003593.1	Pbr003072.1	Pbr009516.1	Pbr010594.1	Pbr004524.1	Pbr005852.1	Pbr017029.1	Pbr009295.1	Pbr011056.1	Pbr009179.1
Pbr000774.1	Pbr002516.1	Pbr007466.3	Pbr009577.1	Pbr012872.1	Pbr003209.1	Pbr009085.1	Pbr012230.1	Pbr032450.1	Pbr000510.1	Pbr008756.1	Pbr003814.1	Pbr003446.1	Pbr011225.1	Pbr011551.1	Pbr005012.1	Pbr005982.2	Pbr017035.1	Pbr012105.1	Pbr014403.1	Pbr009659.1
Pbr000812.1	Pbr002532.1	Pbr007563.1	Pbr009584.1	Pbr014060.1	Pbr003492.1	Pbr009449.1	Pbr012385.1	Pbr032553.1	Pbr000518.1	Pbr008818.1	Pbr004240.1	Pbr003539.1	Pbr014085.3	Pbr011640.1	Pbr006032.1	Pbr006465.1	Pbr020012.2	Pbr012900.1	Pbr017074.1	Pbr010217.1
Pbr000940.1	Pbr002538.1	Pbr008024.1	Pbr009928.1	Pbr014714.1	Pbr003518.1	Pbr011100.1	Pbr012408.1	Pbr033368.1	Pbr000610.1	Pbr008960.1	Pbr004329.2	Pbr004313.1	Pbr014916.1	Pbr012306.1	Pbr006060.2	Pbr006474.1	Pbr023862.1	Pbr012981.1	Pbr020653.1	Pbr010373.1
Pbr001017.1	Pbr002551.1	Pbr008107.1	Pbr010091.1	Pbr015605.1	Pbr003546.1	Pbr011544.2	Pbr013255.1	Pbr034284.1	Pbr000623.1	Pbr009007.2	Pbr005191.1	Pbr004383.1	Pbr015535.1	Pbr013823.1	Pbr006370.1	Pbr006659.1	Pbr024552.1	Pbr020830.1	Pbr020929.1	Pbr012203.1
Pbr001026.1	Pbr002552.1	Pbr008353.1	Pbr010290.1	Pbr016269.1	Pbr003585.1	Pbr013158.1	Pbr015044.1	Pbr037703.1	Pbr000674.1	Pbr009141.1	Pbr005447.1	Pbr005002.1	Pbr016615.1	Pbr014615.1	Pbr007325.1	Pbr008293.1	Pbr025026.1	Pbr024028.1	Pbr021525.1	Pbr013297.1
Pbr001050.1	Pbr002954.1	Pbr008913.1	Pbr012812.1	Pbr016932.1	Pbr003613.1	Pbr013530.1	Pbr016630.1	Pbr041933.2	Pbr000710.1	Pbr009257.1	Pbr005503.1	Pbr006855.1	Pbr016740.1	Pbr015948.1	Pbr007474.1	Pbr008314.1	Pbr025367.1	Pbr027889.1	Pbr021562.1	Pbr014825.1
Pbr001051.1	Pbr002979.1	Pbr009269.1	Pbr013611.1	Pbr018548.1	Pbr004141.1	Pbr014599.1	Pbr017436.2	Pbr042880.1	Pbr000766.1	Pbr009290.1	Pbr005538.1	Pbr006913.1	Pbr020093.1	Pbr016420.1	Pbr008263.1	Pbr009532.1	Pbr025439.1	Pbr030135.1	Pbr023601.1	Pbr014890.1
Pbr001114.1	Pbr003315.1	Pbr009391.1	Pbr013763.1	Pbr019273.3	Pbr006348.1	Pbr017146.1	Pbr017514.1		Pbr001005.1	Pbr009782.1	Pbr005819.1	Pbr007016.1	Pbr020144.1	Pbr016928.2	Pbr010236.1	Pbr010273.1	Pbr028529.1	Pbr030756.1	Pbr026827.1	Pbr014922.1
Pbr001123.1	Pbr003390.1	Pbr009392.1	Pbr017092.1	Pbr019466.1	Pbr006711.1	Pbr019494.1	Pbr018709.1		Pbr001048.1	Pbr010245.1	Pbr006486.1	Pbr007470.1	Pbr022031.1	Pbr017536.1	Pbr010343.1	Pbr010723.1	Pbr032465.1	Pbr030791.1	Pbr026945.1	Pbr015536.1
Pbr001164.1	Pbr003437.1	Pbr009641.1	Pbr017320.1	Pbr019729.1	Pbr006720.1	Pbr019738.1	Pbr018795.1		Pbr001078.1	Pbr010836.1	Pbr006808.2	Pbr007830.1	Pbr023916.2	Pbr018779.1	Pbr010403.1	Pbr010759.1	Pbr039694.1	Pbr038208.1	Pbr028437.1	Pbr015758.1
Pbr001183.1	Pbr003570.1	Pbr009869.1	Pbr018697.1	Pbr020172.1	Pbr008325.1	Pbr019869.1	Pbr019776.1		Pbr001414.1	Pbr011496.1	Pbr007691.1	Pbr010304.2	Pbr024410.1	Pbr019566.2	Pbr011273.1	Pbr010994.2	Pbr041599.1	Pbr039286.1	Pbr029017.1	Pbr016239.1
Pbr001188.1	Pbr003693.1	Pbr009985.1	Pbr019234.1	Pbr020639.1	Pbr008830.1	Pbr020605.1	Pbr020054.1		Pbr001545.1	Pbr012700.1	Pbr007792.1	Pbr011468.1	Pbr024415.1	Pbr019651.1	Pbr011760.1	Pbr011084.1	Pbr042262.2	Pbr039287.1	Pbr030354.1	Pbr016750.1
Pbr001249.1	Pbr004027.1	Pbr010214.1	Pbr020483.1	Pbr022878.1	Pbr008961.1	Pbr020801.1	Pbr020869.1		Pbr001720.1	Pbr012702.1	Pbr008046.1	Pbr011981.1	Pbr024571.1	Pbr021674.1	Pbr011961.1	Pbr015141.1		Pbr039289.1	Pbr031843.1	Pbr016818.1
Pbr001336.1	Pbr004109.1	Pbr010368.1	Pbr020672.1	Pbr023323.3	Pbr009130.1	Pbr021706.1	Pbr022625.1		Pbr001867.1	Pbr012739.1	Pbr008112.1	Pbr012128.1	Pbr024572.1	Pbr023784.2	Pbr012754.1	Pbr015792.1		Pbr039365.1	Pbr040466.1	Pbr017946.1
Pbr001371.1	Pbr004363.1	Pbr010439.1	Pbr022306.1	Pbr023348.1	Pbr009647.1	Pbr022239.1	Pbr023106.1		Pbr001888.1	Pbr013122.1	Pbr008417.1	Pbr012416.1	Pbr025769.1	Pbr024683.1	Pbr013137.1	Pbr015876.1		Pbr039519.1	Pbr040773.1	Pbr018063.2
Pbr001395.1	Pbr004553.1	Pbr010601.1	Pbr023550.1	Pbr023384.1	Pbr011650.1	Pbr022600.1	Pbr024556.1		Pbr001908.1	Pbr013670.1	Pbr009070.1	Pbr012817.1	Pbr026364.1	Pbr026819.3	Pbr013773.1	Pbr016997.1			Pbr041270.1	Pbr018556.1
Pbr001417.2	Pbr004636.1	Pbr010611.1	Pbr027707.1	Pbr025824.1	Pbr012137.1	Pbr022614.1	Pbr028156.1		Pbr001952.1	Pbr013835.1	Pbr009213.1	Pbr013750.1	Pbr027683.1	Pbr028832.1	Pbr014139.1	Pbr019322.1				Pbr018856.1
Pbr001426.1	Pbr004979.1	Pbr010821.1	Pbr027813.3	Pbr028696.2	Pbr013164.1	Pbr022679.1	Pbr028531.1		Pbr001965.1	Pbr013989.1	Pbr010113.1	Pbr013806.1	Pbr028399.1	Pbr030716.1	Pbr014140.1	Pbr019772.1				Pbr019119.1
Pbr001519.1	Pbr005005.1	Pbr010825.1	Pbr027910.1	Pbr029027.1	Pbr013360.1	Pbr024189.1	Pbr028538.1		Pbr002182.1	Pbr014479.1	Pbr010591.1	Pbr013901.1	Pbr032055.1	Pbr031710.1	Pbr014359.1	Pbr020146.2				Pbr019395.1
Pbr001524.1	Pbr005228.1	Pbr011009.1	Pbr028111.1	Pbr029046.1	Pbr014924.1	Pbr024221.1	Pbr039187.1		Pbr002239.1	Pbr014913.1	Pbr011441.1	Pbr013952.1	Pbr032329.1	Pbr033563.1	Pbr014484.1	Pbr020297.2				Pbr020347.1
Pbr001555.1	Pbr005464.1	Pbr011181.1	Pbr028588.1	Pbr030215.1	Pbr015589.1	Pbr024451.1	Pbr039193.1		Pbr002367.1	Pbr014915.1	Pbr011494.1	Pbr014064.1	Pbr036246.1	Pbr033565.1	Pbr014760.1	Pbr020478.1				Pbr022889.1
Pbr001652.1	Pbr005557.1	Pbr011546.1	Pbr028894.2	Pbr030743.1	Pbr016256.1	Pbr024864.1	Pbr040662.1		Pbr002482.1	Pbr015032.1	Pbr012735.1	Pbr014442.1	Pbr037903.1	Pbr033784.1	Pbr014920.1	Pbr020693.1				Pbr023722.1
Pbr001689.1	Pbr005705.1	Pbr011660.1	Pbr030625.1	Pbr031397.1	Pbr016325.1	Pbr026454.1			Pbr002682.1	Pbr015033.1	Pbr012866.1	Pbr014487.1	Pbr038355.1	Pbr034071.1	Pbr015191.1	Pbr022495.1				Pbr024304.1
Pbr001743.1	Pbr005838.1	Pbr012211.1	Pbr032001.1	Pbr031645.1	Pbr016643.1	Pbr027956.1			Pbr002777.1	Pbr015355.1	Pbr012988.1	Pbr014979.1	Pbr038878.1	Pbr034679.1	Pbr015376.1	Pbr022535.1				Pbr024365.1
Pbr001745.1	Pbr005860.1	Pbr012212.1	Pbr032350.1	Pbr032147.1	Pbr018123.1	Pbr028308.1			Pbr002812.1	Pbr015434.1	Pbr014071.1	Pbr015040.1	Pbr038995.1	Pbr034944.1	Pbr015394.1	Pbr022687.1				Pbr026315.1
Pbr001763.1	Pbr006010.1	Pbr012244.1	Pbr032457.1	Pbr032154.1	Pbr018426.1	Pbr028602.1			Pbr002834.1	Pbr015784.1	Pbr014193.2	Pbr015516.1	Pbr039162.1	Pbr036359.1	Pbr016598.1	Pbr023453.1				Pbr026963.1
Pbr001882.1	Pbr006073.1	Pbr012396.1	Pbr032919.1	Pbr032863.1	Pbr018441.1	Pbr029439.1			Pbr002905.1	Pbr016723.1	Pbr014803.1	Pbr016865.1	Pbr039718.1	Pbr036913.1	Pbr016919.1	Pbr023992.1				Pbr028318.1
Pbr001903.1	Pbr006102.1	Pbr012397.1	Pbr033124.1	Pbr034014.5	Pbr019661.2	Pbr029927.2			Pbr003324.1	Pbr017271.1	Pbr015153.1	Pbr016887.1	Pbr040083.1	Pbr038690.1	Pbr018279.1	Pbr024210.1				Pbr029600.1
Pbr001937.2	Pbr006222.1	Pbr012559.1	Pbr033370.1	Pbr034327.1	Pbr019930.1	Pbr030008.1			Pbr003454.1	Pbr017736.1	Pbr015752.1	Pbr017191.1	Pbr040410.1		Pbr018780.1	Pbr024478.1				Pbr029953.1
Pbr002078.1	Pbr006275.1	Pbr012703.1	Pbr034325.1	Pbr036648.1	Pbr019931.1	Pbr030060.1			Pbr003484.1	Pbr017796.1	Pbr015819.1	Pbr017933.1	Pbr041371.1		Pbr020222.3	Pbr024488.1				Pbr030763.1
Pbr002148.1	Pbr006369.1	Pbr012747.1	Pbr034554.1	Pbr037489.1	Pbr020816.1	Pbr031832.1			Pbr003486.1	Pbr017889.1	Pbr016098.1	Pbr018055.1	Pbr042117.1		Pbr020264.1	Pbr024489.1				Pbr031101.1
Pbr002190.1	Pbr006466.3	Pbr012842.1	Pbr034705.1	Pbr041578.1	Pbr021170.1	Pbr032458.1			Pbr003602.1	Pbr017932.1	Pbr017050.1	Pbr018068.1	Pbr042829.1		Pbr020330.1	Pbr024549.1				Pbr031191.2
Pbr002336.1	Pbr006667.1	Pbr012875.1	Pbr034908.1	Pbr042153.1	Pbr023045.1	Pbr032773.1			Pbr003857.1	Pbr018080.1	Pbr017127.1	Pbr018342.1			Pbr020784.1	Pbr025462.1				Pbr032398.2
Pbr002355.1	Pbr006861.1	Pbr012932.1	Pbr035027.1	Pbr042293.1	Pbr023914.1	Pbr032774.1			Pbr003918.1	Pbr018119.1	Pbr017869.1	Pbr018492.1			Pbr022093.1	Pbr026080.1				Pbr032577.1
Pbr002515.1	Pbr007068.1	Pbr013974.1	Pbr036893.1		Pbr024180.1	Pbr033346.1			Pbr004067.1	Pbr018521.1	Pbr018188.1	Pbr018669.1			Pbr022260.1	Pbr026482.1				Pbr032578.1
Pbr002518.1	Pbr007111.1	Pbr014092.3	Pbr036894.1		Pbr024657.1	Pbr034864.1			Pbr004180.1	Pbr018912.1	Pbr018409.1	Pbr018684.1			Pbr022277.1	Pbr026582.1				Pbr032627.1
Pbr002578.1	Pbr007326.1	Pbr014307.1	Pbr038474.1		Pbr025092.1	Pbr035317.1			Pbr004262.1	Pbr018929.1	Pbr018617.1	Pbr018692.1			Pbr024923.1	Pbr027400.1				Pbr033037.1
Pbr002654.1	Pbr007352.1	Pbr014826.1	Pbr038734.1		Pbr025502.1	Pbr035908.1			Pbr004371.1	Pbr019538.1	Pbr019232.1	Pbr018826.1			Pbr025188.2	Pbr028890.2				Pbr033555.1
Pbr002847.1	Pbr007365.1	Pbr015889.1	Pbr040549.1		Pbr025825.1	Pbr037950.1			Pbr004373.1	Pbr019544.1	Pbr019370.1	Pbr020151.1			Pbr025902.1	Pbr030029.1				Pbr033612.1
Pbr002848.1	Pbr007397.1	Pbr017562.1	Pbr040550.1		Pbr027273.1	Pbr040173.1			Pbr004374.1	Pbr020074.1	Pbr020613.1	Pbr021359.1			Pbr026705.1	Pbr030070.1				Pbr035655.1
Pbr003056.1	Pbr007462.1	Pbr018520.1	Pbr041689.1		Pbr027341.1	Pbr040482.1			Pbr004393.1	Pbr020791.1	Pbr021055.1	Pbr021485.1			Pbr027001.1	Pbr030336.1				Pbr035705.1
Pbr003092.1	Pbr007628.1	Pbr018702.1			Pbr027992.1	Pbr040746.1			Pbr004471.1	Pbr021494.1	Pbr021389.1	Pbr021635.1			Pbr031768.1	Pbr030955.1				Pbr035911.2
Pbr003177.1	Pbr007707.1	Pbr022003.1			Pbr028044.1	Pbr042816.1			Pbr004541.1	Pbr021495.1	Pbr021597.1	Pbr022154.2			Pbr033108.1	Pbr031890.4				Pbr036044.1
Pbr003186.1	Pbr007711.1	Pbr022886.1			Pbr029132.1				Pbr004568.1	Pbr021504.1	Pbr022503.1	Pbr022432.1			Pbr035590.1	Pbr032040.1				Pbr036249.1
Pbr003218.1	Pbr007759.1	Pbr023471.1			Pbr029317.1				Pbr004580.1	Pbr021923.1	Pbr023633.1	Pbr022603.1			Pbr038075.1	Pbr033206.1				Pbr036551.1
Pbr003225.1	Pbr008291.1	Pbr023648.1			Pbr029531.1				Pbr004851.1	Pbr022475.1	Pbr023634.1	Pbr022611.1			Pbr039913.1	Pbr035240.1				Pbr036553.1
Pbr003288.1	Pbr008611.1	Pbr023649.1			Pbr029587.1				Pbr004921.1	Pbr022548.1	Pbr024018.1	Pbr022794.1			Pbr040420.2	Pbr035887.1				Pbr037356.1
Pbr003440.1	Pbr008626.1	Pbr026457.1			Pbr029721.1				Pbr004984.1	Pbr022662.1	Pbr024148.1	Pbr022908.1			Pbr040950.1	Pbr035925.1				Pbr037747.1
Pbr003678.1	Pbr008655.1	Pbr026970.1			Pbr029760.1				Pbr005074.1	Pbr022716.1	Pbr024166.1	Pbr022935.1			Pbr041649.1	Pbr036941.1				Pbr038415.1
Pbr003684.1	Pbr008763.1	Pbr027253.1			Pbr030923.2				Pbr005261.1	Pbr023399.1	Pbr024492.1	Pbr023257.1			Pbr042668.1	Pbr036998.1				Pbr038483.1
Pbr003690.1	Pbr009054.1	Pbr027440.1			Pbr031842.1				Pbr005315.1	Pbr023736.1	Pbr025164.1	Pbr023306.1			Pbr042833.1	Pbr037384.1				Pbr039472.1
Pbr003777.1	Pbr009063.1	Pbr027615.1			Pbr032972.1				Pbr005450.2	Pbr026115.1	Pbr025257.1	Pbr023359.1				Pbr037496.1				Pbr040966.1
Pbr003907.1	Pbr009151.2	Pbr028042.1			Pbr034009.1				Pbr005669.1	Pbr026944.1	Pbr026854.1	Pbr023757.1				Pbr037699.1				Pbr041301.1
Pbr003980.1	Pbr009634.1	Pbr028058.1			Pbr034281.1				Pbr005890.1	Pbr026992.1	Pbr027123.1	Pbr025867.1				Pbr037745.1				Pbr041735.1
Pbr004006.1	Pbr009677.1	Pbr028128.1			Pbr034744.1				Pbr005930.1	Pbr028063.1	Pbr027334.1	Pbr026397.1				Pbr037783.1				Pbr042846.1
Pbr004055.1	Pbr009861.1	Pbr028341.1			Pbr035435.1				Pbr006067.1	Pbr028166.1	Pbr028109.1	Pbr027926.1				Pbr038768.1				Pbr042882.1
Pbr004437.2	Pbr010209.1	Pbr028666.1			Pbr035539.1				Pbr006271.1	Pbr028383.1	Pbr029588.1	Pbr028007.1				Pbr039005.1
Pbr004557.1	Pbr010227.1	Pbr029689.1			Pbr037349.1				Pbr006550.1	Pbr028395.1	Pbr032864.2	Pbr029497.2				Pbr040301.1
Pbr004573.1	Pbr010288.1	Pbr030122.1			Pbr037743.1				Pbr006613.1	Pbr028525.1	Pbr033185.1	Pbr030463.1				Pbr041765.1
Pbr004582.1	Pbr010371.1	Pbr030383.1			Pbr038115.1				Pbr006780.1	Pbr028683.1	Pbr033931.1	Pbr031240.1				Pbr041904.1
Pbr004600.1	Pbr010616.1	Pbr030818.1			Pbr038608.1				Pbr006873.1	Pbr028794.1	Pbr035256.1	Pbr031479.1				Pbr042731.1
Pbr004616.1	Pbr010870.1	Pbr031260.1			Pbr039011.1				Pbr006874.1	Pbr029329.1	Pbr037425.1	Pbr031571.1				Pbr042849.1
Pbr004698.1	Pbr010969.1	Pbr031273.1			Pbr041892.1				Pbr006964.1	Pbr030138.2	Pbr039056.1	Pbr031700.1
Pbr004715.1	Pbr011001.1	Pbr031681.1			Pbr042052.1				Pbr006966.1	Pbr030198.1	Pbr039057.1	Pbr033107.1
Pbr004909.1	Pbr011101.1	Pbr032143.1			Pbr042167.1				Pbr007007.1	Pbr030242.1	Pbr039380.2	Pbr033535.1
Pbr004928.1	Pbr011127.2	Pbr032219.1			Pbr042234.1				Pbr007185.1	Pbr030343.1	Pbr039497.1	Pbr033539.1
Pbr005022.1	Pbr011152.1	Pbr032475.1			Pbr042249.1				Pbr007268.1	Pbr031067.1	Pbr039909.1	Pbr033651.1
Pbr005059.1	Pbr011298.1	Pbr033424.1			Pbr042319.1				Pbr007286.1	Pbr031248.1	Pbr040716.4	Pbr034252.1
Pbr005138.1	Pbr011407.1	Pbr033452.1							Pbr007288.2	Pbr032523.2	Pbr041852.1	Pbr034290.1
Pbr005277.1	Pbr011445.1	Pbr034343.1							Pbr007289.1	Pbr032999.1	Pbr042333.1	Pbr034952.1
Pbr005327.2	Pbr011948.1	Pbr034700.1							Pbr007291.1	Pbr033813.1	Pbr042358.1	Pbr035115.1
Pbr005367.1	Pbr012006.1	Pbr034753.1							Pbr007394.1	Pbr034670.1		Pbr035438.1
Pbr005517.1	Pbr012148.1	Pbr035295.1							Pbr007453.1	Pbr035412.1		Pbr036081.1
Pbr005700.1	Pbr012245.1	Pbr036125.1							Pbr007573.2	Pbr035413.1		Pbr036351.1
Pbr005707.1	Pbr012342.1	Pbr036623.1							Pbr007793.1	Pbr035892.1		Pbr036620.1
Pbr005794.1	Pbr012451.1	Pbr036659.1							Pbr007804.1	Pbr036336.1		Pbr036867.1
Pbr005796.1	Pbr012657.1	Pbr036978.2							Pbr007879.1	Pbr037199.1		Pbr036925.1
Pbr005802.1	Pbr013114.1	Pbr037203.1							Pbr008220.1	Pbr038604.1		Pbr036926.1
Pbr005811.1	Pbr013327.1	Pbr038471.1							Pbr008332.1	Pbr038803.1		Pbr037764.1
Pbr005884.1	Pbr013420.1	Pbr038573.1							Pbr008373.1	Pbr038856.1		Pbr037857.1
Pbr005888.1	Pbr013423.1	Pbr038592.1							Pbr008400.1	Pbr038947.1		Pbr037863.1
Pbr005914.1	Pbr013431.1	Pbr038881.1							Pbr008667.2	Pbr038970.1		Pbr038893.1
Pbr005964.1	Pbr013433.1	Pbr039302.1							Pbr008725.1	Pbr039254.1		Pbr039066.1
Pbr005978.1	Pbr013698.1	Pbr039410.1							Pbr008845.1	Pbr039373.1		Pbr039671.1
Pbr005979.1	Pbr014256.1	Pbr039414.1							Pbr008901.1	Pbr039506.1		Pbr040557.1
Pbr005996.1	Pbr014269.1	Pbr039631.1							Pbr008923.1	Pbr039783.1		Pbr041011.1
Pbr006057.1	Pbr014721.1	Pbr040012.1							Pbr009030.1	Pbr040051.1		Pbr041087.1
Pbr006147.1	Pbr014788.1	Pbr040065.1							Pbr009127.1	Pbr040724.1		Pbr041456.1
Pbr006156.1	Pbr015146.1	Pbr040100.1							Pbr009129.1	Pbr041080.1		Pbr041879.1
Pbr006166.1	Pbr015158.1	Pbr040101.1							Pbr009193.1	Pbr041089.1		Pbr042110.1
Pbr006210.1	Pbr015600.1	Pbr040159.1							Pbr009219.1	Pbr041123.1
Pbr006249.1	Pbr015755.1	Pbr040398.1							Pbr009248.1	Pbr041132.1
Pbr006379.1	Pbr015879.2	Pbr040578.1							Pbr009297.1	Pbr041177.1
Pbr006473.1	Pbr016109.1	Pbr040637.1							Pbr009308.1
Pbr006488.1	Pbr016628.1	Pbr040701.2							Pbr009385.1
Pbr006537.1	Pbr016748.2	Pbr041066.1							Pbr009783.1
Pbr006655.1	Pbr016760.1	Pbr041388.1							Pbr009976.1
Pbr006745.1	Pbr017530.1	Pbr041648.1							Pbr009988.1
Pbr006938.1	Pbr017979.1								Pbr010054.1
Pbr007069.2	Pbr018064.1								Pbr010520.1
Pbr007165.1	Pbr018222.1								Pbr010654.1
Pbr007277.1	Pbr018230.1								Pbr010696.1
Pbr007282.1	Pbr018303.1								Pbr010819.1
Pbr007496.1	Pbr018390.1								Pbr010916.1
Pbr007696.1	Pbr018496.1								Pbr011024.1
Pbr007730.1	Pbr019628.1								Pbr011420.1
Pbr007781.1	Pbr019700.1								Pbr011422.1
Pbr007846.1	Pbr019708.1								Pbr011469.1
Pbr007848.1	Pbr019713.1								Pbr011477.1
Pbr007878.1	Pbr019802.1								Pbr011974.1
Pbr007924.1	Pbr020050.1								Pbr012011.1
Pbr008035.1	Pbr020076.1								Pbr012055.1
Pbr008372.1	Pbr020606.1								Pbr012103.1
Pbr008473.1	Pbr020773.1								Pbr012107.1
Pbr008522.1	Pbr021343.1								Pbr012197.2
Pbr008623.1	Pbr021627.1								Pbr012365.1
Pbr008645.1	Pbr021940.1								Pbr012392.1
Pbr008649.1	Pbr022012.1								Pbr012401.1
Pbr008659.1	Pbr022357.1								Pbr012467.1
Pbr008719.2	Pbr022733.1								Pbr012536.1
Pbr008797.1	Pbr022867.1								Pbr012582.1
Pbr008859.1	Pbr023107.1								Pbr012627.1
Pbr009152.1	Pbr023236.1								Pbr012750.1
Pbr009154.1	Pbr023500.1								Pbr012920.1
Pbr009537.3	Pbr023629.1								Pbr013120.1
Pbr009665.2	Pbr023774.1								Pbr013198.1
Pbr009912.1	Pbr023828.1								Pbr013288.1
Pbr009913.1	Pbr024433.1								Pbr013299.1
Pbr009927.1	Pbr024567.2								Pbr013310.1
Pbr009940.1	Pbr024729.1								Pbr013463.1
Pbr010081.1	Pbr024969.1								Pbr013658.1
Pbr010092.1	Pbr025211.1								Pbr013869.1
Pbr010102.1	Pbr025397.1								Pbr013936.1
Pbr010128.1	Pbr025518.1								Pbr014105.1
Pbr010229.1	Pbr025550.1								Pbr014148.1
Pbr010254.1	Pbr025830.1								Pbr014248.1
Pbr010257.2	Pbr026520.1								Pbr014478.1
Pbr010308.1	Pbr026527.1								Pbr014509.1
Pbr010347.1	Pbr026687.1								Pbr014616.1
Pbr010423.1	Pbr026713.1								Pbr014738.1
Pbr010539.1	Pbr026962.1								Pbr014830.1
Pbr010573.1	Pbr027227.1								Pbr014863.1
Pbr010815.1	Pbr027238.2								Pbr014912.1
Pbr010816.1	Pbr027295.1								Pbr014963.1
Pbr011294.1	Pbr027622.1								Pbr015084.1
Pbr011430.1	Pbr027768.1								Pbr015116.1
Pbr011533.1	Pbr027818.1								Pbr015152.1
Pbr011876.1	Pbr028106.1								Pbr015406.1
Pbr011998.1	Pbr028117.1								Pbr015763.1
Pbr012030.1	Pbr028196.1								Pbr015801.1
Pbr012036.1	Pbr028210.1								Pbr015817.1
Pbr012050.1	Pbr028299.1								Pbr015906.1
Pbr012159.1	Pbr028439.1								Pbr015930.1
Pbr012384.1	Pbr028750.1								Pbr015935.1
Pbr012409.1	Pbr028895.1								Pbr016044.1
Pbr012492.1	Pbr029047.1								Pbr016095.1
Pbr012495.1	Pbr029058.1								Pbr016107.1
Pbr012515.1	Pbr029061.1								Pbr016278.1
Pbr012561.1	Pbr029378.1								Pbr016360.1
Pbr012592.1	Pbr029575.1								Pbr016417.1
Pbr012611.1	Pbr030258.1								Pbr016422.1
Pbr012742.1	Pbr030374.1								Pbr016588.1
Pbr012758.1	Pbr030642.1								Pbr016656.1
Pbr012807.1	Pbr030663.1								Pbr016791.1
Pbr012869.5	Pbr030696.1								Pbr016993.1
Pbr012926.1	Pbr031747.1								Pbr017059.1
Pbr012985.1	Pbr032411.1								Pbr017290.1
Pbr013004.1	Pbr032909.1								Pbr017399.1
Pbr013173.2	Pbr032934.1								Pbr017488.1
Pbr013211.1	Pbr033292.1								Pbr017537.1
Pbr013362.1	Pbr033440.1								Pbr017719.1
Pbr013374.1	Pbr033735.1								Pbr017813.1
Pbr013505.1	Pbr033765.1								Pbr017974.1
Pbr013684.1	Pbr034521.1								Pbr017981.1
Pbr013724.1	Pbr034936.1								Pbr018061.1
Pbr013747.1	Pbr034953.1								Pbr018366.1
Pbr013778.1	Pbr035359.1								Pbr018489.1
Pbr014062.1	Pbr035443.1								Pbr018614.1
Pbr014095.1	Pbr035460.1								Pbr018949.1
Pbr014096.1	Pbr035511.2								Pbr018957.1
Pbr014146.1	Pbr035841.1								Pbr018985.1
Pbr014154.1	Pbr035845.1								Pbr019007.1
Pbr014267.2	Pbr035916.1								Pbr019150.1
Pbr014272.1	Pbr036005.1								Pbr019206.1
Pbr014496.1	Pbr036178.1								Pbr019216.2
Pbr014682.1	Pbr036477.1								Pbr019248.2
Pbr014683.1	Pbr036545.1								Pbr019305.1
Pbr014720.1	Pbr036793.1								Pbr019330.1
Pbr014770.1	Pbr036856.1								Pbr019368.1
Pbr015074.1	Pbr037813.1								Pbr019548.1
Pbr015271.1	Pbr038022.1								Pbr019676.1
Pbr015273.1	Pbr038061.1								Pbr019881.1
Pbr015287.1	Pbr038359.1								Pbr019963.1
Pbr015461.1	Pbr038406.1								Pbr019996.1
Pbr015635.1	Pbr038640.1								Pbr020322.1
Pbr015667.1	Pbr038666.1								Pbr020361.1
Pbr015671.1	Pbr038668.1								Pbr020387.1
Pbr015684.2	Pbr038741.1								Pbr020506.1
Pbr015734.1	Pbr039013.3								Pbr020556.1
Pbr015844.1	Pbr039644.1								Pbr020573.1
Pbr015878.6	Pbr039815.1								Pbr020863.1
Pbr016163.1	Pbr039934.1								Pbr020889.1
Pbr016286.1	Pbr039980.1								Pbr020890.1
Pbr016389.1	Pbr040034.1								Pbr020910.1
Pbr016507.1	Pbr040196.1								Pbr020924.1
Pbr016698.1	Pbr040429.1								Pbr020947.1
Pbr016728.1	Pbr040579.1								Pbr020959.2
Pbr016793.1	Pbr040975.1								Pbr020963.1
Pbr016996.4	Pbr041031.1								Pbr021135.1
Pbr017031.1	Pbr041073.1								Pbr021185.1
Pbr017037.1	Pbr041446.1								Pbr021229.1
Pbr017090.1	Pbr041534.1								Pbr021231.1
Pbr017108.1	Pbr041797.1								Pbr021316.1
Pbr017138.1	Pbr042130.1								Pbr021384.1
Pbr017248.1	Pbr042131.2								Pbr021388.1
Pbr017274.1	Pbr042790.1								Pbr021598.1
Pbr017285.1									Pbr021620.1
Pbr017448.1									Pbr021868.1
Pbr017451.1									Pbr021914.1
Pbr017477.1									Pbr022002.1
Pbr017529.1									Pbr022191.1
Pbr017558.4									Pbr022418.1
Pbr017560.1									Pbr022458.1
Pbr017683.1									Pbr022514.3
Pbr017745.1									Pbr022529.1
Pbr017862.1									Pbr022530.1
Pbr017968.1									Pbr022726.2
Pbr018004.2									Pbr022858.1
Pbr018118.1									Pbr023079.1
Pbr018161.1									Pbr023131.1
Pbr018345.1									Pbr023206.1
Pbr018434.1									Pbr023210.1
Pbr018529.1									Pbr023572.1
Pbr018652.1									Pbr023755.1
Pbr018658.1									Pbr023876.1
Pbr018743.1									Pbr023878.1
Pbr018882.1									Pbr023881.1
Pbr018986.1									Pbr024049.1
Pbr019083.1									Pbr024222.1
Pbr019106.1									Pbr024487.1
Pbr019186.1									Pbr024501.1
Pbr019190.1									Pbr024504.1
Pbr019254.1									Pbr024506.1
Pbr019340.1									Pbr024635.1
Pbr019397.1									Pbr024916.1
Pbr019417.1									Pbr024982.1
Pbr019565.1									Pbr025114.1
Pbr019796.1									Pbr025141.1
Pbr019901.2									Pbr025173.1
Pbr019909.1									Pbr025196.1
Pbr019944.1									Pbr025221.2
Pbr020016.1									Pbr025271.1
Pbr020084.1									Pbr025296.1
Pbr020124.1									Pbr025607.1
Pbr020177.1									Pbr025645.1
Pbr020178.1									Pbr025819.1
Pbr020309.1									Pbr026213.1
Pbr020392.1									Pbr026568.1
Pbr020399.1									Pbr026824.1
Pbr020411.1									Pbr026829.1
Pbr020412.1									Pbr027004.1
Pbr020435.1									Pbr027006.1
Pbr020437.1									Pbr027020.1
Pbr020461.1									Pbr027126.1
Pbr020625.1									Pbr027307.1
Pbr020812.1									Pbr027442.1
Pbr020918.1									Pbr027500.1
Pbr021013.1									Pbr027503.1
Pbr021241.1									Pbr027637.1
Pbr021248.1									Pbr028165.1
Pbr021261.1									Pbr028331.1
Pbr021355.1									Pbr028354.1
Pbr021358.1									Pbr028488.1
Pbr021368.1									Pbr028501.1
Pbr021395.1									Pbr028626.1
Pbr021453.1									Pbr028645.1
Pbr021515.1									Pbr028735.1
Pbr021593.1									Pbr028736.1
Pbr021798.1									Pbr028860.1
Pbr021876.1									Pbr029013.1
Pbr022038.1									Pbr029068.1
Pbr022039.1									Pbr029237.1
Pbr022114.2									Pbr029287.1
Pbr022122.1									Pbr029293.1
Pbr022153.1									Pbr029297.1
Pbr022223.1									Pbr029314.1
Pbr022312.1									Pbr029336.1
Pbr022333.1									Pbr029345.1
Pbr022559.1									Pbr029387.1
Pbr022589.1									Pbr029429.1
Pbr022622.1									Pbr029480.1
Pbr022782.1									Pbr029502.1
Pbr022871.1									Pbr029714.1
Pbr022876.1									Pbr029757.1
Pbr022880.2									Pbr029867.1
Pbr022902.1									Pbr029905.1
Pbr022907.1									Pbr029989.1
Pbr022972.1									Pbr030038.1
Pbr023056.1									Pbr030069.1
Pbr023122.1									Pbr030074.1
Pbr023213.1									Pbr030075.1
Pbr023268.1									Pbr030107.1
Pbr023394.1									Pbr030117.1
Pbr023491.1									Pbr030279.1
Pbr023589.1									Pbr030285.1
Pbr023812.1									Pbr030353.1
Pbr023854.1									Pbr030380.1
Pbr023877.1									Pbr030571.1
Pbr023880.1									Pbr030587.1
Pbr023886.1									Pbr030676.1
Pbr023942.1									Pbr030906.5
Pbr023963.1									Pbr030909.1
Pbr024041.1									Pbr031093.2
Pbr024122.1									Pbr031318.1
Pbr024140.1									Pbr031334.1
Pbr024163.1									Pbr031395.1
Pbr024173.1									Pbr031618.1
Pbr024277.1									Pbr031727.1
Pbr024290.1									Pbr031835.1
Pbr024471.1									Pbr031879.1
Pbr024516.1									Pbr031992.1
Pbr024709.4									Pbr032004.1
Pbr024886.1									Pbr032441.1
Pbr024891.1									Pbr032991.1
Pbr024947.1									Pbr033155.1
Pbr025134.1									Pbr033184.1
Pbr025146.1									Pbr033501.1
Pbr025245.1									Pbr033623.1
Pbr025290.1									Pbr033653.1
Pbr025384.1									Pbr033766.1
Pbr025394.1									Pbr033768.1
Pbr025410.1									Pbr033791.1
Pbr025450.1									Pbr033922.1
Pbr025477.1									Pbr033951.1
Pbr025503.1									Pbr033953.1
Pbr025596.1									Pbr033986.1
Pbr025673.1									Pbr034475.1
Pbr025714.1									Pbr034844.1
Pbr025716.1									Pbr034913.1
Pbr025910.1									Pbr034947.1
Pbr025911.1									Pbr034971.1
Pbr026035.1									Pbr035089.1
Pbr026036.1									Pbr035195.1
Pbr026043.1									Pbr035201.1
Pbr026117.1									Pbr035333.1
Pbr026141.1									Pbr035477.1
Pbr026463.1									Pbr035510.1
Pbr026553.1									Pbr035719.1
Pbr026702.1									Pbr035962.1
Pbr026799.1									Pbr035966.1
Pbr026972.1									Pbr036014.1
Pbr026991.1									Pbr036099.1
Pbr027000.1									Pbr036110.1
Pbr027016.1									Pbr036225.1
Pbr027017.1									Pbr036235.1
Pbr027303.1									Pbr036241.1
Pbr027349.1									Pbr036302.1
Pbr027537.1									Pbr036707.1
Pbr027565.1									Pbr036967.1
Pbr027785.1									Pbr037072.1
Pbr027868.1									Pbr037081.1
Pbr027879.1									Pbr037113.1
Pbr028050.1									Pbr037119.1
Pbr028104.1									Pbr037212.1
Pbr028184.1									Pbr037358.1
Pbr028219.1									Pbr037369.1
Pbr028259.1									Pbr037429.2
Pbr028314.1									Pbr037430.1
Pbr028486.1									Pbr037441.1
Pbr028576.1									Pbr037590.1
Pbr028607.1									Pbr037722.1
Pbr028953.2									Pbr037841.1
Pbr028954.1									Pbr037944.1
Pbr029020.1									Pbr038549.1
Pbr029251.1									Pbr038570.1
Pbr029381.1									Pbr038583.1
Pbr029424.1									Pbr038761.1
Pbr029485.1									Pbr038831.1
Pbr029496.1									Pbr039106.1
Pbr029540.1									Pbr039156.1
Pbr029551.1									Pbr039229.1
Pbr029589.1									Pbr039389.1
Pbr029598.1									Pbr039481.1
Pbr029614.1									Pbr039753.1
Pbr029712.1									Pbr039769.1
Pbr029824.1									Pbr039806.1
Pbr029966.1									Pbr039864.1
Pbr030260.1									Pbr040110.1
Pbr030387.1									Pbr040191.1
Pbr030411.1									Pbr040280.1
Pbr030440.2									Pbr040351.1
Pbr030474.1									Pbr040484.1
Pbr030482.1									Pbr040489.1
Pbr030838.1									Pbr040551.1
Pbr030840.1									Pbr040639.1
Pbr030845.1									Pbr040642.1
Pbr030871.1									Pbr040665.1
Pbr030950.2									Pbr040687.1
Pbr031063.1									Pbr040921.1
Pbr031166.1									Pbr040949.1
Pbr031263.1									Pbr041266.3
Pbr031314.1									Pbr041267.1
Pbr031413.1									Pbr041275.2
Pbr031429.1									Pbr041309.1
Pbr031539.1									Pbr041327.1
Pbr031590.1									Pbr041331.1
Pbr031626.1									Pbr041359.1
Pbr031690.1									Pbr041453.1
Pbr031718.1									Pbr041486.1
Pbr031765.1									Pbr041609.1
Pbr031767.2									Pbr041643.1
Pbr031774.1									Pbr041784.1
Pbr031798.1									Pbr041948.1
Pbr031877.1									Pbr042029.1
Pbr031949.1									Pbr042043.1
Pbr031967.1									Pbr042226.1
Pbr031977.1									Pbr042315.1
Pbr032072.1									Pbr042539.1
Pbr032129.1									Pbr042599.4
Pbr032130.1									Pbr042851.1
Pbr032308.1
Pbr032334.1
Pbr032339.1
Pbr032440.2
Pbr032611.1
Pbr032629.1
Pbr032740.1
Pbr032775.1
Pbr032776.1
Pbr032859.1
Pbr032888.1
Pbr032960.1
Pbr033166.1
Pbr033193.1
Pbr033294.1
Pbr033523.1
Pbr033572.2
Pbr033665.1
Pbr033677.1
Pbr033681.1
Pbr033682.1
Pbr033775.1
Pbr033802.2
Pbr033817.1
Pbr033841.1
Pbr033849.1
Pbr033884.1
Pbr033888.1
Pbr033964.1
Pbr034018.1
Pbr034276.2
Pbr034316.1
Pbr034416.1
Pbr034429.1
Pbr034693.1
Pbr034792.1
Pbr034968.1
Pbr035010.1
Pbr035059.4
Pbr035181.1
Pbr035248.1
Pbr035354.1
Pbr035426.2
Pbr035473.1
Pbr035497.1
Pbr035573.1
Pbr035679.1
Pbr035692.1
Pbr035695.1
Pbr035702.1
Pbr035791.1
Pbr035846.1
Pbr035981.1
Pbr036073.1
Pbr036173.1
Pbr036205.2
Pbr036362.1
Pbr036401.1
Pbr036416.1
Pbr036510.1
Pbr036556.1
Pbr036631.1
Pbr036660.1
Pbr036667.1
Pbr036733.1
Pbr036741.1
Pbr037042.1
Pbr037058.1
Pbr037164.1
Pbr037191.1
Pbr037220.1
Pbr037396.1
Pbr037409.1
Pbr037466.1
Pbr037532.1
Pbr037587.1
Pbr037667.1
Pbr037769.1
Pbr038056.1
Pbr038135.1
Pbr038205.1
Pbr038479.1
Pbr038546.1
Pbr038568.1
Pbr038569.1
Pbr038621.1
Pbr039054.1
Pbr039101.1
Pbr039589.1
Pbr039597.1
Pbr039684.1
Pbr039960.2
Pbr040136.1
Pbr040141.1
Pbr040180.1
Pbr040295.1
Pbr040296.1
Pbr040374.1
Pbr040433.1
Pbr040448.1
Pbr040462.1
Pbr040469.2
Pbr040604.1
Pbr040645.1
Pbr040912.1
Pbr040943.1
Pbr041065.1
Pbr041192.1
Pbr041306.1
Pbr041522.1
Pbr041533.1
Pbr041557.1
Pbr041872.2
Pbr041988.1
Pbr042112.1
Pbr042148.1
Pbr042213.1
Pbr042243.1
Pbr042526.1
Pbr042548.1
Pbr042549.1
Pbr042550.1
Pbr042601.1
Pbr042641.1
Pbr042648.1
Pbr042656.1
Pbr042660.1
Pbr042664.1
Pbr042713.1
Pbr042814.1
Pbr042854.1

## Sheet: Table S4
Table S4 GO enrichment results of 21 clusters
group0	GO	Term	Annotated	Significant	Rich_factor	Expected	p_value	padj	type
group0	GO:0008509	anion transmembrane transporter activity	165	10	0.0606061	2.34	0.00013	0.29224	MF
group0	GO:0006820	anion transport	252	10	0.0396825	2.99	0.00089	1	BP
group0	GO:0098656	anion transmembrane transport	95	6	0.0631579	1.13	0.00094	1	BP
group0	GO:1903825	organic acid transmembrane transport	66	5	0.0757576	0.78	0.00112	1	BP
group0	GO:1905039	carboxylic acid transmembrane transport	66	5	0.0757576	0.78	0.00112	1	BP
group0	GO:0005515	protein binding	6220	113	0.0181672	88.05	0.00126	0.75308	MF
group0	GO:0003333	amino acid transmembrane transport	41	4	0.097561	0.49	0.00139	1	BP
group0	GO:0015174	basic amino acid transmembrane transporter activity	5	2	0.4	0.07	0.00194	0.75308	MF
group0	GO:0015181	arginine transmembrane transporter activity	5	2	0.4	0.07	0.00194	0.75308	MF
group0	GO:0015189	L-lysine transmembrane transporter activity	5	2	0.4	0.07	0.00194	0.75308	MF
group0	GO:0055085	transmembrane transport	1135	25	0.0220264	13.48	0.00208	1	BP
group0	GO:0016226	iron-sulfur cluster assembly	46	4	0.0869565	0.55	0.00214	1	BP
group0	GO:0031163	metallo-sulfur cluster assembly	46	4	0.0869565	0.55	0.00214	1	BP
group0	GO:0006865	amino acid transport	48	4	0.0833333	0.57	0.0025	1	BP
group0	GO:0015171	amino acid transmembrane transporter activity	42	4	0.0952381	0.59	0.00289	0.75308	MF
group0	GO:0043531	ADP binding	336	12	0.0357143	4.76	0.00319	0.75308	MF
group0	GO:0005342	organic acid transmembrane transporter activity	71	5	0.0704225	1.01	0.00335	0.75308	MF
group0	GO:0015103	inorganic anion transmembrane transporter activity	71	5	0.0704225	1.01	0.00335	0.75308	MF
group0	GO:0046943	carboxylic acid transmembrane transporter activity	71	5	0.0704225	1.01	0.00335	0.75308	MF
group0	GO:0006810	transport	2406	43	0.017872	28.59	0.00354	1	BP
group0	GO:0051234	establishment of localization	2418	43	0.0177833	28.73	0.00388	1	BP
group0	GO:0004127	cytidylate kinase activity	7	2	0.285714	0.1	0.004	0.817455	MF
group0	GO:0006811	ion transport	834	19	0.0227818	9.91	0.00503	1	BP
group0	GO:0015179	L-amino acid transmembrane transporter activity	8	2	0.25	0.11	0.00529	0.914763	MF
group0	GO:0046524	sucrose-phosphate synthase activity	8	2	0.25	0.11	0.00529	0.914763	MF
group0	GO:0015706	nitrate transport	10	2	0.2	0.12	0.00594	1	BP
group0	GO:0051179	localization	2480	43	0.0173387	29.46	0.00612	1	BP
group0	GO:0009041	uridylate kinase activity	9	2	0.222222	0.13	0.00673	1	MF
group0	GO:0015112	nitrate transmembrane transporter activity	9	2	0.222222	0.13	0.00673	1	MF
group0	GO:0022857	transmembrane transporter activity	993	24	0.0241692	14.06	0.00785	1	MF
group0	GO:0004386	helicase activity	87	5	0.0574713	1.23	0.00791	1	MF
group0	GO:0016157	sucrose synthase activity	31	3	0.0967742	0.44	0.00942	1	MF
group0	GO:0006072	glycerol-3-phosphate metabolic process	13	2	0.153846	0.15	0.01005	1	BP
group0	GO:0052646	alditol phosphate metabolic process	13	2	0.153846	0.15	0.01005	1	BP
group0	GO:0015849	organic acid transport	111	5	0.045045	1.32	0.01046	1	BP
group0	GO:0046942	carboxylic acid transport	111	5	0.045045	1.32	0.01046	1	BP
group0	GO:0008514	organic anion transmembrane transporter activity	94	5	0.0531915	1.33	0.01085	1	MF
group0	GO:0055075	potassium ion homeostasis	14	2	0.142857	0.17	0.01163	1	BP
group0	GO:0006654	phosphatidic acid biosynthetic process	1	1	1	0.01	0.01188	1	BP
group0	GO:0009915	phloem sucrose loading	1	1	1	0.01	0.01188	1	BP
group0	GO:0015858	nucleoside transport	1	1	1	0.01	0.01188	1	BP
group0	GO:0015864	pyrimidine nucleoside transport	1	1	1	0.01	0.01188	1	BP
group0	GO:0046167	glycerol-3-phosphate biosynthetic process	1	1	1	0.01	0.01188	1	BP
group0	GO:0048017	inositol lipid-mediated signaling	1	1	1	0.01	0.01188	1	BP
group0	GO:0009112	nucleobase metabolic process	41	3	0.0731707	0.49	0.01264	1	BP
group0	GO:0006207	'de novo' pyrimidine nucleobase biosynthetic process	15	2	0.133333	0.18	0.01332	1	BP
group0	GO:0015318	inorganic molecular entity transmembrane transporter activity	660	17	0.0257576	9.34	0.0134	1	MF
group0	GO:0004362	glutathione-disulfide reductase activity	13	2	0.153846	0.18	0.01406	1	MF
group0	GO:0004031	aldehyde oxidase activity	1	1	1	0.01	0.01416	1	MF
group0	GO:0015180	L-alanine transmembrane transporter activity	1	1	1	0.01	0.01416	1	MF
group0	GO:0016623	oxidoreductase activity, acting on the aldehyde or oxo group of donors, oxygen as acceptor	1	1	1	0.01	0.01416	1	MF
group0	GO:0022858	alanine transmembrane transporter activity	1	1	1	0.01	0.01416	1	MF
group0	GO:0046715	active borate transmembrane transporter activity	1	1	1	0.01	0.01416	1	MF
group0	GO:0005215	transporter activity	1279	28	0.0218921	18.11	0.01499	1	MF
group0	GO:0019856	pyrimidine nucleobase biosynthetic process	17	2	0.117647	0.2	0.01699	1	BP
group0	GO:0034220	ion transmembrane transport	330	9	0.0272727	3.92	0.01736	1	BP
group0	GO:0016021	integral component of membrane	1355	22	0.0162362	13.87	0.018	1	CC
group0	GO:0015698	inorganic anion transport	85	4	0.0470588	1.01	0.01855	1	BP
group0	GO:0016758	transferase activity, transferring hexosyl groups	531	14	0.0263653	7.52	0.01975	1	MF
group0	GO:0005985	sucrose metabolic process	49	3	0.0612245	0.58	0.0204	1	BP
group0	GO:0005773	vacuole	537	11	0.0204842	5.5	0.021	1	CC
group0	GO:0006206	pyrimidine nucleobase metabolic process	19	2	0.105263	0.23	0.02103	1	BP
group0	GO:0015075	ion transmembrane transporter activity	700	17	0.0242857	9.91	0.02234	1	MF
group0	GO:0006658	phosphatidylserine metabolic process	2	1	0.5	0.02	0.02362	1	BP
group0	GO:0006659	phosphatidylserine biosynthetic process	2	1	0.5	0.02	0.02362	1	BP
group0	GO:0015812	gamma-aminobutyric acid transport	2	1	0.5	0.02	0.02362	1	BP
group0	GO:0043686	co-translational protein modification	2	1	0.5	0.02	0.02362	1	BP
group0	GO:0046473	phosphatidic acid metabolic process	2	1	0.5	0.02	0.02362	1	BP
group0	GO:0071435	potassium ion export	2	1	0.5	0.02	0.02362	1	BP
group0	GO:0090306	spindle assembly involved in meiosis	2	1	0.5	0.02	0.02362	1	BP
group0	GO:0110126	phloem loading	2	1	0.5	0.02	0.02362	1	BP
group0	GO:1902358	sulfate transmembrane transport	2	1	0.5	0.02	0.02362	1	BP
group0	GO:0008271	secondary active sulfate transmembrane transporter activity	17	2	0.117647	0.24	0.02362	1	MF
group0	GO:0015037	peptide disulfide oxidoreductase activity	17	2	0.117647	0.24	0.02362	1	MF
group0	GO:0015038	glutathione disulfide oxidoreductase activity	17	2	0.117647	0.24	0.02362	1	MF
group0	GO:0009705	plant-type vacuole membrane	61	3	0.0491803	0.62	0.024	1	CC
group0	GO:0008272	sulfate transport	21	2	0.0952381	0.25	0.02543	1	BP
group0	GO:0008028	monocarboxylic acid transmembrane transporter activity	18	2	0.111111	0.25	0.02632	1	MF
group0	GO:0006790	sulfur compound metabolic process	191	6	0.0314136	2.27	0.02672	1	BP
group0	GO:0031224	intrinsic component of membrane	1412	22	0.0155807	14.45	0.027	1	CC
group0	GO:0000064	L-ornithine transmembrane transporter activity	2	1	0.5	0.03	0.02811	1	MF
group0	GO:0004038	allantoinase activity	2	1	0.5	0.03	0.02811	1	MF
group0	GO:0004591	oxoglutarate dehydrogenase (succinyl-transferring) activity	2	1	0.5	0.03	0.02811	1	MF
group0	GO:0005290	L-histidine transmembrane transporter activity	2	1	0.5	0.03	0.02811	1	MF
group0	GO:0015185	gamma-aminobutyric acid transmembrane transporter activity	2	1	0.5	0.03	0.02811	1	MF
group0	GO:0016920	pyroglutamyl-peptidase activity	2	1	0.5	0.03	0.02811	1	MF
group0	GO:0072528	pyrimidine-containing compound biosynthetic process	56	3	0.0535714	0.67	0.0289	1	BP
group0	GO:1901264	carbohydrate derivative transport	56	3	0.0535714	0.67	0.0289	1	BP
group0	GO:0004129	cytochrome-c oxidase activity	19	2	0.105263	0.27	0.02915	1	MF
group0	GO:0015002	heme-copper terminal oxidase activity	19	2	0.105263	0.27	0.02915	1	MF
group0	GO:0015116	sulfate transmembrane transporter activity	19	2	0.105263	0.27	0.02915	1	MF
group0	GO:0016675	oxidoreductase activity, acting on a heme group of donors	19	2	0.105263	0.27	0.02915	1	MF
group0	GO:0016676	oxidoreductase activity, acting on a heme group of donors, oxygen as acceptor	19	2	0.105263	0.27	0.02915	1	MF
group0	GO:0005664	nuclear origin of replication recognition complex	3	1	0.333333	0.03	0.03	1	CC
group0	GO:0015711	organic anion transport	149	5	0.033557	1.77	0.03269	1	BP
group0	GO:0006813	potassium ion transport	59	3	0.0508475	0.7	0.03304	1	BP
group0	GO:0072527	pyrimidine-containing compound metabolic process	60	3	0.05	0.71	0.03448	1	BP
group0	GO:0000255	allantoin metabolic process	3	1	0.333333	0.04	0.03522	1	BP
group0	GO:0000256	allantoin catabolic process	3	1	0.333333	0.04	0.03522	1	BP
group0	GO:0045003	double-strand break repair via synthesis-dependent strand annealing	3	1	0.333333	0.04	0.03522	1	BP
group0	GO:0003690	double-stranded DNA binding	129	5	0.0387597	1.83	0.03671	1	MF
group0	GO:0046527	glucosyltransferase activity	173	6	0.0346821	2.45	0.03693	1	MF
group0	GO:0055065	metal ion homeostasis	62	3	0.0483871	0.74	0.03746	1	BP
group0	GO:0015718	monocarboxylic acid transport	26	2	0.0769231	0.31	0.03787	1	BP
group0	GO:0051260	protein homooligomerization	26	2	0.0769231	0.31	0.03787	1	BP
group0	GO:0072348	sulfur compound transport	26	2	0.0769231	0.31	0.03787	1	BP
group0	GO:0016668	oxidoreductase activity, acting on a sulfur group of donors, NAD(P) as acceptor	22	2	0.0909091	0.31	0.0383	1	MF
group0	GO:1901682	sulfur compound transmembrane transporter activity	22	2	0.0909091	0.31	0.0383	1	MF
group0	GO:0004370	glycerol kinase activity	3	1	0.333333	0.04	0.04187	1	MF
group0	GO:0005217	intracellular ligand-gated ion channel activity	3	1	0.333333	0.04	0.04187	1	MF
group0	GO:0005221	intracellular cyclic nucleotide activated cation channel activity	3	1	0.333333	0.04	0.04187	1	MF
group0	GO:0009976	tocopherol cyclase activity	3	1	0.333333	0.04	0.04187	1	MF
group0	GO:0015173	aromatic amino acid transmembrane transporter activity	3	1	0.333333	0.04	0.04187	1	MF
group0	GO:0016812	hydrolase activity, acting on carbon-nitrogen (but not peptide) bonds, in cyclic amides	3	1	0.333333	0.04	0.04187	1	MF
group0	GO:0042586	peptide deformylase activity	3	1	0.333333	0.04	0.04187	1	MF
group0	GO:0043855	cyclic nucleotide-gated ion channel activity	3	1	0.333333	0.04	0.04187	1	MF
group0	GO:1901474	azole transmembrane transporter activity	3	1	0.333333	0.04	0.04187	1	MF
group0	GO:0030001	metal ion transport	327	8	0.0244648	3.88	0.04193	1	BP
group0	GO:0048527	lateral root development	65	3	0.0461538	0.77	0.04218	1	BP
group0	GO:0055067	monovalent inorganic cation homeostasis	28	2	0.0714286	0.33	0.04337	1	BP
group0	GO:0006438	valyl-tRNA aminoacylation	4	1	0.25	0.05	0.04669	1	BP
group0	GO:0010135	ureide metabolic process	4	1	0.25	0.05	0.04669	1	BP
group0	GO:0010136	ureide catabolic process	4	1	0.25	0.05	0.04669	1	BP
group1	GO	Term	Annotated	Significant	Rich_factor	Expected	p_value	padj	type
group1	GO:0034214	protein hexamerization	2	2	1	0.01	4e-05	0.1866	BP
group1	GO:0004575	sucrose alpha-glucosidase activity	12	2	0.166667	0.07	0.0024	1	MF
group1	GO:0004564	beta-fructofuranosidase activity	13	2	0.153846	0.08	0.0028	1	MF
group1	GO:0090599	alpha-glucosidase activity	13	2	0.153846	0.08	0.0028	1	MF
group1	GO:0090332	stomatal closure	16	2	0.125	0.1	0.0045	1	BP
group1	GO:0016780	phosphotransferase activity, for other substituted phosphate groups	17	2	0.117647	0.1	0.0048	1	MF
group1	GO:0080156	mitochondrial mRNA modification	18	2	0.111111	0.11	0.0057	1	BP
group1	GO:0005547	phosphatidylinositol-3,4,5-trisphosphate binding	1	1	1	0.01	0.0061	1	MF
group1	GO:0043325	phosphatidylinositol-3,4-bisphosphate binding	1	1	1	0.01	0.0061	1	MF
group1	GO:0010350	cellular response to magnesium starvation	1	1	1	0.01	0.0064	1	BP
group1	GO:0031115	negative regulation of microtubule polymerization	1	1	1	0.01	0.0064	1	BP
group1	GO:0032026	response to magnesium ion	1	1	1	0.01	0.0064	1	BP
group1	GO:0051511	negative regulation of unidimensional cell growth	1	1	1	0.01	0.0064	1	BP
group1	GO:0071286	cellular response to magnesium ion	1	1	1	0.01	0.0064	1	BP
group1	GO:0071325	cellular response to mannitol stimulus	1	1	1	0.01	0.0064	1	BP
group1	GO:0072708	response to sorbitol	1	1	1	0.01	0.0064	1	BP
group1	GO:0072709	cellular response to sorbitol	1	1	1	0.01	0.0064	1	BP
group1	GO:0075733	intracellular transport of virus	1	1	1	0.01	0.0064	1	BP
group1	GO:0016307	phosphatidylinositol phosphate kinase activity	20	2	0.1	0.12	0.0066	1	MF
group1	GO:0015926	glucosidase activity	21	2	0.0952381	0.13	0.0072	1	MF
group1	GO:0034605	cellular response to heat	21	2	0.0952381	0.13	0.0078	1	BP
group1	GO:1900864	mitochondrial RNA modification	21	2	0.0952381	0.13	0.0078	1	BP
group1	GO:0001883	purine nucleoside binding	372	7	0.0188172	2.28	0.0081	1	MF
group1	GO:0005525	GTP binding	372	7	0.0188172	2.28	0.0081	1	MF
group1	GO:0032550	purine ribonucleoside binding	372	7	0.0188172	2.28	0.0081	1	MF
group1	GO:0032561	guanyl ribonucleotide binding	372	7	0.0188172	2.28	0.0081	1	MF
group1	GO:0019001	guanyl nucleotide binding	376	7	0.018617	2.3	0.0085	1	MF
group1	GO:0005782	peroxisomal matrix	2	1	0.5	0.01	0.0094	1	CC
group1	GO:0031907	microbody lumen	2	1	0.5	0.01	0.0094	1	CC
group1	GO:0009739	response to gibberellin	69	3	0.0434783	0.44	0.0097	1	BP
group1	GO:0016556	mRNA modification	24	2	0.0833333	0.15	0.0101	1	BP
group1	GO:0032549	ribonucleoside binding	395	7	0.0177215	2.42	0.011	1	MF
group1	GO:0001882	nucleoside binding	398	7	0.0175879	2.43	0.0114	1	MF
group1	GO:0000959	mitochondrial RNA metabolic process	26	2	0.0769231	0.17	0.0118	1	BP
group1	GO:0000285	1-phosphatidylinositol-3-phosphate 5-kinase activity	2	1	0.5	0.01	0.0122	1	MF
group1	GO:0080025	phosphatidylinositol-3,5-bisphosphate binding	2	1	0.5	0.01	0.0122	1	MF
group1	GO:0071370	cellular response to gibberellin stimulus	27	2	0.0740741	0.17	0.0127	1	BP
group1	GO:0031111	negative regulation of microtubule polymerization or depolymerization	2	1	0.5	0.01	0.0127	1	BP
group1	GO:0031113	regulation of microtubule polymerization	2	1	0.5	0.01	0.0127	1	BP
group1	GO:0031117	positive regulation of microtubule depolymerization	2	1	0.5	0.01	0.0127	1	BP
group1	GO:0031539	positive regulation of anthocyanin metabolic process	2	1	0.5	0.01	0.0127	1	BP
group1	GO:0071280	cellular response to copper ion	2	1	0.5	0.01	0.0127	1	BP
group1	GO:1901881	positive regulation of protein depolymerization	2	1	0.5	0.01	0.0127	1	BP
group1	GO:0005785	signal recognition particle receptor complex	3	1	0.333333	0.01	0.014	1	CC
group1	GO:0046658	anchored component of plasma membrane	39	2	0.0512821	0.18	0.0143	1	CC
group1	GO:0046983	protein dimerization activity	634	9	0.0141956	3.88	0.0161	1	MF
group1	GO:0006498	N-terminal protein lipidation	3	1	0.333333	0.02	0.0189	1	BP
group1	GO:0006499	N-terminal protein myristoylation	3	1	0.333333	0.02	0.0189	1	BP
group1	GO:0018377	protein myristoylation	3	1	0.333333	0.02	0.0189	1	BP
group1	GO:0031112	positive regulation of microtubule polymerization or depolymerization	3	1	0.333333	0.02	0.0189	1	BP
group1	GO:0031114	regulation of microtubule depolymerization	3	1	0.333333	0.02	0.0189	1	BP
group1	GO:0035865	cellular response to potassium ion	3	1	0.333333	0.02	0.0189	1	BP
group1	GO:0051259	protein complex oligomerization	35	2	0.0571429	0.22	0.0208	1	BP
group1	GO:0005791	rough endoplasmic reticulum	5	1	0.2	0.02	0.0232	1	CC
group1	GO:0030867	rough endoplasmic reticulum membrane	5	1	0.2	0.02	0.0232	1	CC
group1	GO:0031226	intrinsic component of plasma membrane	51	2	0.0392157	0.24	0.0237	1	CC
group1	GO:0004665	prephenate dehydrogenase (NADP+) activity	4	1	0.25	0.02	0.0242	1	MF
group1	GO:0005546	phosphatidylinositol-4,5-bisphosphate binding	4	1	0.25	0.02	0.0242	1	MF
group1	GO:0008977	prephenate dehydrogenase (NAD+) activity	4	1	0.25	0.02	0.0242	1	MF
group1	GO:0010436	carotenoid dioxygenase activity	4	1	0.25	0.02	0.0242	1	MF
group1	GO:0045549	9-cis-epoxycarotenoid dioxygenase activity	4	1	0.25	0.02	0.0242	1	MF
group1	GO:0007019	microtubule depolymerization	4	1	0.25	0.03	0.0252	1	BP
group1	GO:0030308	negative regulation of cell growth	4	1	0.25	0.03	0.0252	1	BP
group1	GO:0035864	response to potassium ion	4	1	0.25	0.03	0.0252	1	BP
group1	GO:0042753	positive regulation of circadian rhythm	4	1	0.25	0.03	0.0252	1	BP
group1	GO:0031225	anchored component of membrane	54	2	0.037037	0.25	0.0264	1	CC
group1	GO:0031224	intrinsic component of membrane	1412	12	0.00849858	6.62	0.0269	1	CC
group1	GO:0010114	response to red light	42	2	0.047619	0.27	0.0292	1	BP
group1	GO:0008022	protein C-terminus binding	5	1	0.2	0.03	0.0302	1	MF
group1	GO:1902936	phosphatidylinositol bisphosphate binding	5	1	0.2	0.03	0.0302	1	MF
group1	GO:0031110	regulation of microtubule polymerization or depolymerization	5	1	0.2	0.03	0.0314	1	BP
group1	GO:0031365	N-terminal protein amino acid modification	5	1	0.2	0.03	0.0314	1	BP
group1	GO:0043243	positive regulation of protein complex disassembly	5	1	0.2	0.03	0.0314	1	BP
group1	GO:0051592	response to calcium ion	5	1	0.2	0.03	0.0314	1	BP
group1	GO:0020037	heme binding	601	8	0.0133111	3.68	0.0317	1	MF
group1	GO:0004842	ubiquitin-protein transferase activity	201	4	0.0199005	1.23	0.0352	1	MF
group1	GO:0019787	ubiquitin-like protein transferase activity	205	4	0.0195122	1.25	0.0374	1	MF
group1	GO:0006571	tyrosine biosynthetic process	6	1	0.166667	0.04	0.0375	1	BP
group1	GO:0048640	negative regulation of developmental growth	6	1	0.166667	0.04	0.0375	1	BP
group1	GO:0070507	regulation of microtubule cytoskeleton organization	6	1	0.166667	0.04	0.0375	1	BP
group1	GO:0009266	response to temperature stimulus	389	6	0.0154242	2.47	0.0378	1	BP
group1	GO:0005047	signal recognition particle binding	7	1	0.142857	0.04	0.0421	1	MF
group1	GO:0008897	holo-[acyl-carrier-protein] synthase activity	7	1	0.142857	0.04	0.0421	1	MF
group1	GO:1901981	phosphatidylinositol phosphate binding	7	1	0.142857	0.04	0.0421	1	MF
group1	GO:0009451	RNA modification	122	3	0.0245902	0.78	0.0428	1	BP
group1	GO:0010555	response to mannitol	7	1	0.142857	0.04	0.0437	1	BP
group1	GO:0019058	viral life cycle	7	1	0.142857	0.04	0.0437	1	BP
group1	GO:0071219	cellular response to molecule of bacterial origin	7	1	0.142857	0.04	0.0437	1	BP
group1	GO:0046906	tetrapyrrole binding	648	8	0.0123457	3.96	0.0459	1	MF
group1	GO:0003997	acyl-CoA oxidase activity	8	1	0.125	0.05	0.0479	1	MF
group1	GO:0043565	sequence-specific DNA binding	430	6	0.0139535	2.63	0.0491	1	MF
group1	GO:0032886	regulation of microtubule-based process	8	1	0.125	0.05	0.0497	1	BP
group1	GO:0035434	copper ion transmembrane transport	8	1	0.125	0.05	0.0497	1	BP
group1	GO:0046794	transport of virus	8	1	0.125	0.05	0.0497	1	BP
group1	GO:1900865	chloroplast RNA modification	8	1	0.125	0.05	0.0497	1	BP
group2	GO	Term	Annotated	Significant	Rich_factor	Expected	p_value	padj	type
group2	GO:0005880	nuclear microtubule	1	1	1	0	0.0011	0.7557	CC
group2	GO:0019748	secondary metabolic process	126	3	0.0238095	0.24	0.0017	1	BP
group2	GO:0019756	cyanogenic glycoside biosynthetic process	1	1	1	0	0.0019	1	BP
group2	GO:0042341	cyanogenic glycoside metabolic process	1	1	1	0	0.0019	1	BP
group2	GO:0050898	nitrile metabolic process	1	1	1	0	0.0019	1	BP
group2	GO:0080028	nitrile biosynthetic process	1	1	1	0	0.0019	1	BP
group2	GO:0048046	apoplast	251	3	0.0119522	0.29	0.0026	0.8931	CC
group2	GO:0052716	hydroquinone:oxygen oxidoreductase activity	43	2	0.0465116	0.07	0.0026	1	MF
group2	GO:0046271	phenylpropanoid catabolic process	44	2	0.0454545	0.08	0.0032	1	BP
group2	GO:0046274	lignin catabolic process	44	2	0.0454545	0.08	0.0032	1	BP
group2	GO:0006569	tryptophan catabolic process	2	1	0.5	0	0.0038	1	BP
group2	GO:0010342	endosperm cellularization	2	1	0.5	0	0.0038	1	BP
group2	GO:0046218	indolalkylamine catabolic process	2	1	0.5	0	0.0038	1	BP
group2	GO:0016682	oxidoreductase activity, acting on diphenols and related substances as donors, oxygen as acceptor	54	2	0.037037	0.09	0.004	1	MF
group2	GO:0005507	copper ion binding	199	3	0.0150754	0.35	0.005	1	MF
group2	GO:0016679	oxidoreductase activity, acting on diphenols and related substances as donors	61	2	0.0327869	0.11	0.0051	1	MF
group2	GO:0016137	glycoside metabolic process	3	1	0.333333	0.01	0.0057	1	BP
group2	GO:0016138	glycoside biosynthetic process	3	1	0.333333	0.01	0.0057	1	BP
group2	GO:0031145	anaphase-promoting complex-dependent catabolic process	3	1	0.333333	0.01	0.0057	1	BP
group2	GO:0005576	extracellular region	364	3	0.00824176	0.42	0.0073	1	CC
group2	GO:0009684	indoleacetic acid biosynthetic process	4	1	0.25	0.01	0.0076	1	BP
group2	GO:0042436	indole-containing compound catabolic process	4	1	0.25	0.01	0.0076	1	BP
group2	GO:0009533	chloroplast stromal thylakoid	7	1	0.142857	0.01	0.008	1	CC
group2	GO:0019439	aromatic compound catabolic process	224	3	0.0133929	0.43	0.0087	1	BP
group2	GO:0042644	chloroplast nucleoid	8	1	0.125	0.01	0.0091	1	CC
group2	GO:1901361	organic cyclic compound catabolic process	230	3	0.0130435	0.44	0.0093	1	BP
group2	GO:0009808	lignin metabolic process	77	2	0.025974	0.15	0.0094	1	BP
group2	GO:0009683	indoleacetic acid metabolic process	5	1	0.2	0.01	0.0095	1	BP
group2	GO:0015074	DNA integration	5	1	0.2	0.01	0.0095	1	BP
group2	GO:0033043	regulation of organelle organization	85	2	0.0235294	0.16	0.0113	1	BP
group2	GO:0005885	Arp2/3 protein complex	10	1	0.1	0.01	0.0114	1	CC
group2	GO:0005680	anaphase-promoting complex	11	1	0.0909091	0.01	0.0126	1	CC
group2	GO:0007349	cellularization	7	1	0.142857	0.01	0.0132	1	BP
group2	GO:0009310	amine catabolic process	7	1	0.142857	0.01	0.0132	1	BP
group2	GO:0042402	cellular biogenic amine catabolic process	7	1	0.142857	0.01	0.0132	1	BP
group2	GO:0009308	amine metabolic process	93	2	0.0215054	0.18	0.0134	1	BP
group2	GO:0000152	nuclear ubiquitin ligase complex	13	1	0.0769231	0.01	0.0148	1	CC
group2	GO:0009625	response to insect	8	1	0.125	0.02	0.0151	1	BP
group2	GO:0009698	phenylpropanoid metabolic process	104	2	0.0192308	0.2	0.0166	1	BP
group2	GO:0009074	aromatic amino acid family catabolic process	9	1	0.111111	0.02	0.017	1	BP
group2	GO:0044430	cytoskeletal part	183	2	0.010929	0.21	0.0179	1	CC
group2	GO:0007088	regulation of mitotic nuclear division	10	1	0.1	0.02	0.0189	1	BP
group2	GO:0007091	metaphase/anaphase transition of mitotic cell cycle	10	1	0.1	0.02	0.0189	1	BP
group2	GO:0010965	regulation of mitotic sister chromatid separation	10	1	0.1	0.02	0.0189	1	BP
group2	GO:0030071	regulation of mitotic metaphase/anaphase transition	10	1	0.1	0.02	0.0189	1	BP
group2	GO:0033045	regulation of sister chromatid segregation	10	1	0.1	0.02	0.0189	1	BP
group2	GO:0033047	regulation of mitotic sister chromatid segregation	10	1	0.1	0.02	0.0189	1	BP
group2	GO:0034314	Arp2/3 complex-mediated actin nucleation	10	1	0.1	0.02	0.0189	1	BP
group2	GO:0044784	metaphase/anaphase transition of cell cycle	10	1	0.1	0.02	0.0189	1	BP
group2	GO:0051306	mitotic sister chromatid separation	10	1	0.1	0.02	0.0189	1	BP
group2	GO:0051983	regulation of chromosome segregation	10	1	0.1	0.02	0.0189	1	BP
group2	GO:0052482	defense response by cell wall thickening	10	1	0.1	0.02	0.0189	1	BP
group2	GO:0052544	defense response by callose deposition in cell wall	10	1	0.1	0.02	0.0189	1	BP
group2	GO:1902099	regulation of metaphase/anaphase transition of cell cycle	10	1	0.1	0.02	0.0189	1	BP
group2	GO:1905818	regulation of chromosome separation	10	1	0.1	0.02	0.0189	1	BP
group2	GO:0004784	superoxide dismutase activity	11	1	0.0909091	0.02	0.019	1	MF
group2	GO:0016721	oxidoreductase activity, acting on superoxide radicals as acceptor	11	1	0.0909091	0.02	0.019	1	MF
group2	GO:0005856	cytoskeleton	190	2	0.0105263	0.22	0.0192	1	CC
group2	GO:0048544	recognition of pollen	123	2	0.0162602	0.23	0.0228	1	BP
group2	GO:0008037	cell recognition	124	2	0.016129	0.24	0.0231	1	BP
group2	GO:0005247	voltage-gated chloride channel activity	14	1	0.0714286	0.02	0.0241	1	MF
group2	GO:0005254	chloride channel activity	14	1	0.0714286	0.02	0.0241	1	MF
group2	GO:0009875	pollen-pistil interaction	127	2	0.015748	0.24	0.0242	1	BP
group2	GO:0009682	induced systemic resistance	13	1	0.0769231	0.02	0.0244	1	BP
group2	GO:0010112	regulation of systemic acquired resistance	13	1	0.0769231	0.02	0.0244	1	BP
group2	GO:0052542	defense response by callose deposition	13	1	0.0769231	0.02	0.0244	1	BP
group2	GO:0042646	plastid nucleoid	22	1	0.0454545	0.03	0.025	1	CC
group2	GO:0009851	auxin biosynthetic process	14	1	0.0714286	0.03	0.0263	1	BP
group2	GO:0009960	endosperm development	14	1	0.0714286	0.03	0.0263	1	BP
group2	GO:0008131	primary amine oxidase activity	16	1	0.0625	0.03	0.0275	1	MF
group2	GO:0015108	chloride transmembrane transporter activity	16	1	0.0625	0.03	0.0275	1	MF
group2	GO:0007010	cytoskeleton organization	137	2	0.0145985	0.26	0.0278	1	BP
group2	GO:0051304	chromosome separation	15	1	0.0666667	0.03	0.0281	1	BP
group2	GO:1901990	regulation of mitotic cell cycle phase transition	15	1	0.0666667	0.03	0.0281	1	BP
group2	GO:0051128	regulation of cellular component organization	141	2	0.0141844	0.27	0.0293	1	BP
group2	GO:0009579	thylakoid	615	3	0.00487805	0.71	0.0299	1	CC
group2	GO:0030838	positive regulation of actin filament polymerization	16	1	0.0625	0.03	0.03	1	BP
group2	GO:0045010	actin nucleation	16	1	0.0625	0.03	0.03	1	BP
group2	GO:0052543	callose deposition in cell wall	16	1	0.0625	0.03	0.03	1	BP
group2	GO:1901987	regulation of cell cycle phase transition	16	1	0.0625	0.03	0.03	1	BP
group2	GO:0032273	positive regulation of protein polymerization	17	1	0.0588235	0.03	0.0318	1	BP
group2	GO:0042548	regulation of photosynthesis, light reaction	17	1	0.0588235	0.03	0.0318	1	BP
group2	GO:0052386	cell wall thickening	17	1	0.0588235	0.03	0.0318	1	BP
group2	GO:0044248	cellular catabolic process	650	4	0.00615385	1.24	0.0336	1	BP
group2	GO:0006801	superoxide metabolic process	18	1	0.0555556	0.03	0.0337	1	BP
group2	GO:0031334	positive regulation of protein complex assembly	19	1	0.0526316	0.04	0.0355	1	BP
group2	GO:0043467	regulation of generation of precursor metabolites and energy	19	1	0.0526316	0.04	0.0355	1	BP
group2	GO:0044772	mitotic cell cycle phase transition	19	1	0.0526316	0.04	0.0355	1	BP
group2	GO:0051495	positive regulation of cytoskeleton organization	19	1	0.0526316	0.04	0.0355	1	BP
group2	GO:0051783	regulation of nuclear division	19	1	0.0526316	0.04	0.0355	1	BP
group2	GO:1902905	positive regulation of supramolecular fiber organization	19	1	0.0526316	0.04	0.0355	1	BP
group2	GO:0008308	voltage-gated anion channel activity	21	1	0.047619	0.04	0.036	1	MF
group2	GO:0009295	nucleoid	32	1	0.03125	0.04	0.0361	1	CC
group2	GO:0000070	mitotic sister chromatid segregation	20	1	0.05	0.04	0.0374	1	BP
group2	GO:0005253	anion channel activity	22	1	0.0454545	0.04	0.0376	1	MF
group2	GO:0016641	oxidoreductase activity, acting on the CH-NH2 group of donors, oxygen as acceptor	22	1	0.0454545	0.04	0.0376	1	MF
group2	GO:0044770	cell cycle phase transition	21	1	0.047619	0.04	0.0392	1	BP
group2	GO:0004713	protein tyrosine kinase activity	25	1	0.04	0.04	0.0427	1	MF
group2	GO:0002229	defense response to oomycetes	23	1	0.0434783	0.04	0.0428	1	BP
group2	GO:0006568	tryptophan metabolic process	23	1	0.0434783	0.04	0.0428	1	BP
group2	GO:0006586	indolalkylamine metabolic process	23	1	0.0434783	0.04	0.0428	1	BP
group2	GO:0002239	response to oomycetes	24	1	0.0416667	0.05	0.0447	1	BP
group2	GO:0007346	regulation of mitotic cell cycle	24	1	0.0416667	0.05	0.0447	1	BP
group2	GO:0030833	regulation of actin filament polymerization	24	1	0.0416667	0.05	0.0447	1	BP
group2	GO:0033037	polysaccharide localization	24	1	0.0416667	0.05	0.0447	1	BP
group2	GO:0052545	callose localization	24	1	0.0416667	0.05	0.0447	1	BP
group2	GO:0015629	actin cytoskeleton	40	1	0.025	0.05	0.045	1	CC
group2	GO:0031461	cullin-RING ubiquitin ligase complex	40	1	0.025	0.05	0.045	1	CC
group2	GO:1901575	organic substance catabolic process	715	4	0.00559441	1.36	0.0452	1	BP
group2	GO:0030041	actin filament polymerization	25	1	0.04	0.05	0.0465	1	BP
group2	GO:0044089	positive regulation of cellular component biogenesis	25	1	0.04	0.05	0.0465	1	BP
group2	GO:0140014	mitotic nuclear division	25	1	0.04	0.05	0.0465	1	BP
group2	GO:0055114	oxidation-reduction process	2176	8	0.00367647	4.14	0.0467	1	BP
group2	GO:0032271	regulation of protein polymerization	26	1	0.0384615	0.05	0.0483	1	BP
group3	GO	Term	Annotated	Significant	Rich_factor	Expected	p_value	padj	type
group3	GO:0006471	protein ADP-ribosylation	6	1	0.166667	0.01	0.006	1	BP
group3	GO:0006935	chemotaxis	21	1	0.047619	0.02	0.021	1	BP
group3	GO:0010183	pollen tube guidance	21	1	0.047619	0.02	0.021	1	BP
group3	GO:0042330	taxis	21	1	0.047619	0.02	0.021	1	BP
group3	GO:0050918	positive chemotaxis	21	1	0.047619	0.02	0.021	1	BP
group3	GO:0003950	NAD+ ADP-ribosyltransferase activity	23	1	0.0434783	0.02	0.024	1	MF
group3	GO:0040011	locomotion	30	1	0.0333333	0.03	0.03	1	BP
group4	GO	Term	Annotated	Significant	Rich_factor	Expected	p_value	padj	type
group4	GO:0000159	protein phosphatase type 2A complex	26	2	0.0769231	0.02	0.00012	0.03435	CC
group4	GO:0008287	protein serine/threonine phosphatase complex	29	2	0.0689655	0.02	0.00015	0.03435	CC
group4	GO:1903293	phosphatase complex	29	2	0.0689655	0.02	0.00015	0.03435	CC
group4	GO:0000306	extrinsic component of vacuolar membrane	1	1	1	0	0.00067	0.115072	CC
group4	GO:0030246	carbohydrate binding	247	3	0.0121457	0.25	0.002	1	MF
group4	GO:0090698	post-embryonic plant morphogenesis	115	2	0.0173913	0.1	0.004	1	BP
group4	GO:0031312	extrinsic component of organelle membrane	6	1	0.166667	0	0.00401	0.550974	CC
group4	GO:0048829	root cap development	9	1	0.111111	0.01	0.0075	1	BP
group4	GO:0010588	cotyledon vascular tissue pattern formation	11	1	0.0909091	0.01	0.0091	1	BP
group4	GO:0048826	cotyledon morphogenesis	14	1	0.0714286	0.01	0.0116	1	BP
group4	GO:0005488	binding	15669	21	0.00134023	16.09	0.016	1	MF
group4	GO:0048598	embryonic morphogenesis	21	1	0.047619	0.02	0.0173	1	BP
group4	GO:1905392	plant organ morphogenesis	259	2	0.00772201	0.22	0.019	1	BP
group4	GO:0010089	xylem development	29	1	0.0344828	0.02	0.0239	1	BP
group4	GO:0048825	cotyledon development	29	1	0.0344828	0.02	0.0239	1	BP
group4	GO:0048364	root development	299	2	0.00668896	0.25	0.0249	1	BP
group4	GO:0022622	root system development	300	2	0.00666667	0.25	0.025	1	BP
group4	GO:0051087	chaperone binding	25	1	0.04	0.03	0.025	1	MF
group4	GO:0010311	lateral root formation	33	1	0.030303	0.03	0.0271	1	BP
group4	GO:0010102	lateral root morphogenesis	42	1	0.0238095	0.03	0.0344	1	BP
group4	GO:0010101	post-embryonic root morphogenesis	43	1	0.0232558	0.04	0.0352	1	BP
group4	GO:0019898	extrinsic component of membrane	54	1	0.0185185	0.04	0.03561	1	CC
group4	GO:0009624	response to nematode	46	1	0.0217391	0.04	0.0376	1	BP
group4	GO:0010051	xylem and phloem pattern formation	48	1	0.0208333	0.04	0.0392	1	BP
group4	GO:1902494	catalytic complex	494	2	0.00404858	0.33	0.03994	1	CC
group4	GO:0010087	phloem or xylem histogenesis	54	1	0.0185185	0.04	0.044	1	BP
group5	GO	Term	Annotated	Significant	Rich_factor	Expected	p_value	padj	type
group5	GO:0048235	pollen sperm cell differentiation	18	2	0.111111	0.04	0.00056	1	BP
group5	GO:0055046	microgametogenesis	29	2	0.0689655	0.06	0.00146	1	BP
group5	GO:0034046	poly(G) binding	1	1	1	0	0.0019	1	MF
group5	GO:0006880	intracellular sequestering of iron ion	1	1	1	0	0.00196	1	BP
group5	GO:0097577	sequestering of iron ion	1	1	1	0	0.00196	1	BP
group5	GO:0048232	male gamete generation	45	2	0.0444444	0.09	0.0035	1	BP
group5	GO:0043531	ADP binding	336	4	0.0119048	0.65	0.0039	1	MF
group5	GO:0070542	response to fatty acid	2	1	0.5	0	0.00392	1	BP
group5	GO:0071398	cellular response to fatty acid	2	1	0.5	0	0.00392	1	BP
group5	GO:0007276	gamete generation	53	2	0.0377358	0.1	0.00482	1	BP
group5	GO:0070717	poly-purine tract binding	3	1	0.333333	0.01	0.0057	1	MF
group5	GO:0019287	isopentenyl diphosphate biosynthetic process, mevalonate pathway	3	1	0.333333	0.01	0.00587	1	BP
group5	GO:0051238	sequestering of metal ion	3	1	0.333333	0.01	0.00587	1	BP
group5	GO:0009555	pollen development	197	3	0.0152284	0.39	0.00665	1	BP
group5	GO:0051365	cellular response to potassium ion starvation	4	1	0.25	0.01	0.00782	1	BP
group5	GO:0022412	cellular process involved in reproduction in multicellular organism	80	2	0.025	0.16	0.0107	1	BP
group5	GO:0030008	TRAPP complex	9	1	0.111111	0.01	0.011	1	CC
group5	GO:0006084	acetyl-CoA metabolic process	6	1	0.166667	0.01	0.01171	1	BP
group5	GO:0019288	isopentenyl diphosphate biosynthetic process, methylerythritol 4-phosphate pathway	7	1	0.142857	0.01	0.01364	1	BP
group5	GO:0071732	cellular response to nitric oxide	7	1	0.142857	0.01	0.01364	1	BP
group5	GO:0031668	cellular response to extracellular stimulus	94	2	0.0212766	0.18	0.01456	1	BP
group5	GO:0048229	gametophyte development	267	3	0.011236	0.52	0.01516	1	BP
group5	GO:0005381	iron ion transmembrane transporter activity	8	1	0.125	0.02	0.0153	1	MF
group5	GO:0006637	acyl-CoA metabolic process	8	1	0.125	0.02	0.01558	1	BP
group5	GO:0035383	thioester metabolic process	8	1	0.125	0.02	0.01558	1	BP
group5	GO:0071496	cellular response to external stimulus	98	2	0.0204082	0.19	0.01575	1	BP
group5	GO:0019953	sexual reproduction	101	2	0.019802	0.2	0.01668	1	BP
group5	GO:0005199	structural constituent of cell wall	9	1	0.111111	0.02	0.0172	1	MF
group5	GO:0009240	isopentenyl diphosphate biosynthetic process	9	1	0.111111	0.02	0.01751	1	BP
group5	GO:0046490	isopentenyl diphosphate metabolic process	9	1	0.111111	0.02	0.01751	1	BP
group5	GO:0071731	response to nitric oxide	9	1	0.111111	0.02	0.01751	1	BP
group5	GO:0097366	response to bronchodilator	9	1	0.111111	0.02	0.01751	1	BP
group5	GO:1902170	cellular response to reactive nitrogen species	9	1	0.111111	0.02	0.01751	1	BP
group5	GO:0044703	multi-organism reproductive process	107	2	0.0186916	0.21	0.01859	1	BP
group5	GO:0016021	integral component of membrane	1355	5	0.00369004	1.68	0.019	1	CC
group5	GO:0048609	multicellular organismal reproductive process	109	2	0.0183486	0.21	0.01925	1	BP
group5	GO:0031224	intrinsic component of membrane	1412	5	0.00354108	1.76	0.022	1	CC
group5	GO:0009991	response to extracellular stimulus	119	2	0.0168067	0.23	0.02268	1	BP
group5	GO:1901698	response to nitrogen compound	119	2	0.0168067	0.23	0.02268	1	BP
group5	GO:0006879	cellular iron ion homeostasis	13	1	0.0769231	0.03	0.0252	1	BP
group5	GO:0016125	sterol metabolic process	14	1	0.0714286	0.03	0.02711	1	BP
group5	GO:0042631	cellular response to water deprivation	14	1	0.0714286	0.03	0.02711	1	BP
group5	GO:0071462	cellular response to water stimulus	14	1	0.0714286	0.03	0.02711	1	BP
group5	GO:0071281	cellular response to iron ion	15	1	0.0666667	0.03	0.02902	1	BP
group5	GO:1901699	cellular response to nitrogen compound	17	1	0.0588235	0.03	0.03282	1	BP
group5	GO:0032504	multicellular organism reproduction	150	2	0.0133333	0.29	0.03477	1	BP
group5	GO:0046916	cellular transition metal ion homeostasis	19	1	0.0526316	0.04	0.03662	1	BP
group5	GO:0016491	oxidoreductase activity	2413	9	0.0037298	4.63	0.0371	1	MF
group5	GO:0055072	iron ion homeostasis	20	1	0.05	0.04	0.03851	1	BP
group5	GO:0006935	chemotaxis	21	1	0.047619	0.04	0.04039	1	BP
group5	GO:0010183	pollen tube guidance	21	1	0.047619	0.04	0.04039	1	BP
group5	GO:0042330	taxis	21	1	0.047619	0.04	0.04039	1	BP
group5	GO:0050918	positive chemotaxis	21	1	0.047619	0.04	0.04039	1	BP
group5	GO:0003727	single-stranded RNA binding	22	1	0.0454545	0.04	0.0414	1	MF
group5	GO:0010039	response to iron ion	22	1	0.0454545	0.04	0.04228	1	BP
group5	GO:0033865	nucleoside bisphosphate metabolic process	22	1	0.0454545	0.04	0.04228	1	BP
group5	GO:0033875	ribonucleoside bisphosphate metabolic process	22	1	0.0454545	0.04	0.04228	1	BP
group5	GO:0034032	purine nucleoside bisphosphate metabolic process	22	1	0.0454545	0.04	0.04228	1	BP
group5	GO:0051651	maintenance of location in cell	22	1	0.0454545	0.04	0.04228	1	BP
group5	GO:0003950	NAD+ ADP-ribosyltransferase activity	23	1	0.0434783	0.04	0.0433	1	MF
group5	GO:0034614	cellular response to reactive oxygen species	23	1	0.0434783	0.05	0.04416	1	BP
group5	GO:0071248	cellular response to metal ion	23	1	0.0434783	0.05	0.04416	1	BP
group5	GO:0010043	response to zinc ion	24	1	0.0416667	0.05	0.04603	1	BP
group5	GO:0019682	glyceraldehyde-3-phosphate metabolic process	26	1	0.0384615	0.05	0.04977	1	BP
group6	GO	Term	Annotated	Significant	Rich_factor	Expected	p_value	padj	type
group6	GO:0030286	dynein complex	20	2	0.1	0.03	0.00046	0.31602	CC
group6	GO:0005875	microtubule associated complex	41	2	0.0487805	0.07	0.00197	0.676695	CC
group6	GO:0009279	cell outer membrane	2	1	0.5	0	0.00325	0.74425	CC
group6	GO:0017077	oxidative phosphorylation uncoupler activity	2	1	0.5	0	0.0036	1	MF
group6	GO:0010295	(+)-abscisic acid 8'-hydroxylase activity	3	1	0.333333	0.01	0.0053	1	MF
group6	GO:0030313	cell envelope	4	1	0.25	0.01	0.00649	1	CC
group6	GO:0005215	transporter activity	1279	7	0.00547303	2.28	0.0069	1	MF
group6	GO:0003700	DNA-binding transcription factor activity	728	5	0.00686813	1.3	0.0092	1	MF
group6	GO:0015291	secondary active transmembrane transporter activity	251	3	0.0119522	0.45	0.0101	1	MF
group6	GO:0140110	transcription regulator activity	774	5	0.00645995	1.38	0.0118	1	MF
group6	GO:0006355	regulation of transcription, DNA-templated	1456	8	0.00549451	3.29	0.014	1	BP
group6	GO:1903506	regulation of nucleic acid-templated transcription	1458	8	0.00548697	3.29	0.015	1	BP
group6	GO:2001141	regulation of RNA biosynthetic process	1458	8	0.00548697	3.29	0.015	1	BP
group6	GO:0015698	inorganic anion transport	85	2	0.0235294	0.19	0.016	1	BP
group6	GO:0051252	regulation of RNA metabolic process	1483	8	0.00539447	3.35	0.016	1	BP
group6	GO:2000112	regulation of cellular macromolecule biosynthetic process	1515	8	0.00528053	3.42	0.018	1	BP
group6	GO:0010556	regulation of macromolecule biosynthetic process	1519	8	0.00526662	3.43	0.018	1	BP
group6	GO:0019219	regulation of nucleobase-containing compound metabolic process	1537	8	0.00520494	3.47	0.019	1	BP
group6	GO:0044462	external encapsulating structure part	12	1	0.0833333	0.02	0.01935	1	CC
group6	GO:0031326	regulation of cellular biosynthetic process	1567	8	0.0051053	3.54	0.022	1	BP
group6	GO:0015630	microtubule cytoskeleton	145	2	0.0137931	0.24	0.02267	1	CC
group6	GO:0009889	regulation of biosynthetic process	1584	8	0.00505051	3.58	0.023	1	BP
group6	GO:0005310	dicarboxylic acid transmembrane transporter activity	14	1	0.0714286	0.03	0.0247	1	MF
group6	GO:0016833	oxo-acid-lyase activity	15	1	0.0666667	0.03	0.0265	1	MF
group6	GO:0030312	external encapsulating structure	410	3	0.00731707	0.67	0.02703	1	CC
group6	GO:0010468	regulation of gene expression	1648	8	0.00485437	3.72	0.028	1	BP
group6	GO:0051171	regulation of nitrogen compound metabolic process	1648	8	0.00485437	3.72	0.028	1	BP
group6	GO:0015318	inorganic molecular entity transmembrane transporter activity	660	4	0.00606061	1.18	0.0296	1	MF
group6	GO:0008271	secondary active sulfate transmembrane transporter activity	17	1	0.0588235	0.03	0.0299	1	MF
group6	GO:0006351	transcription, DNA-templated	1669	8	0.00479329	3.77	0.03	1	BP
group6	GO:0097659	nucleic acid-templated transcription	1671	8	0.00478755	3.77	0.03	1	BP
group6	GO:0022857	transmembrane transporter activity	993	5	0.00503525	1.77	0.0309	1	MF
group6	GO:0032774	RNA biosynthetic process	1674	8	0.00477897	3.78	0.031	1	BP
group6	GO:0080090	regulation of primary metabolic process	1686	8	0.00474496	3.81	0.032	1	BP
group6	GO:0031966	mitochondrial membrane	175	2	0.0114286	0.28	0.03213	1	CC
group6	GO:0015116	sulfate transmembrane transporter activity	19	1	0.0526316	0.03	0.0334	1	MF
group6	GO:0044430	cytoskeletal part	183	2	0.010929	0.3	0.03487	1	CC
group6	GO:0008509	anion transmembrane transporter activity	165	2	0.0121212	0.29	0.0351	1	MF
group6	GO:0009396	folic acid-containing compound biosynthetic process	16	1	0.0625	0.04	0.036	1	BP
group6	GO:0005856	cytoskeleton	190	2	0.0105263	0.31	0.03735	1	CC
group6	GO:0031323	regulation of cellular metabolic process	1743	8	0.00458979	3.93	0.038	1	BP
group6	GO:0005740	mitochondrial envelope	193	2	0.0103627	0.31	0.03843	1	CC
group6	GO:1901682	sulfur compound transmembrane transporter activity	22	1	0.0454545	0.04	0.0386	1	MF
group6	GO:0060255	regulation of macromolecule metabolic process	1756	8	0.00455581	3.96	0.039	1	BP
group6	GO:0043565	sequence-specific DNA binding	430	3	0.00697674	0.77	0.0412	1	MF
group6	GO:0005315	inorganic phosphate transmembrane transporter activity	24	1	0.0416667	0.04	0.042	1	MF
group6	GO:0042559	pteridine-containing compound biosynthetic process	20	1	0.05	0.05	0.044	1	BP
group6	GO:0008272	sulfate transport	21	1	0.047619	0.05	0.046	1	BP
group6	GO:0009269	response to desiccation	21	1	0.047619	0.05	0.046	1	BP
group6	GO:0044429	mitochondrial part	217	2	0.00921659	0.35	0.04752	1	CC
group6	GO:0006817	phosphate ion transport	22	1	0.0454545	0.05	0.049	1	BP
group6	GO:0009735	response to cytokinin	157	2	0.0127389	0.35	0.049	1	BP
group7	GO	Term	Annotated	Significant	Rich_factor	Expected	p_value	padj	type
group7	GO:0048573	photoperiodism, flowering	58	2	0.0344828	0.05	0.0012	1	BP
group7	GO:0009648	photoperiodism	68	2	0.0294118	0.06	0.0016	1	BP
group7	GO:0005356	glucose:proton symporter activity	2	1	0.5	0	0.0016	1	MF
group7	GO:0005358	high-affinity glucose:proton symporter activity	2	1	0.5	0	0.0016	1	MF
group7	GO:0009679	hexose:proton symporter activity	2	1	0.5	0	0.0016	1	MF
group7	GO:0005355	glucose transmembrane transporter activity	3	1	0.333333	0	0.0024	1	MF
group7	GO:0015149	hexose transmembrane transporter activity	5	1	0.2	0	0.004	1	MF
group7	GO:0010228	vegetative to reproductive phase transition of meristem	116	2	0.0172414	0.1	0.0047	1	BP
group7	GO:0009882	blue light photoreceptor activity	6	1	0.166667	0	0.0048	1	MF
group7	GO:0015749	monosaccharide transmembrane transport	6	1	0.166667	0.01	0.0053	1	BP
group7	GO:0015145	monosaccharide transmembrane transporter activity	7	1	0.142857	0.01	0.0056	1	MF
group7	GO:0031012	extracellular matrix	15	1	0.0666667	0.01	0.0057	1	CC
group7	GO:0009416	response to light stimulus	428	3	0.00700935	0.38	0.0059	1	BP
group7	GO:0051119	sugar transmembrane transporter activity	8	1	0.125	0.01	0.0064	1	MF
group7	GO:0009314	response to radiation	442	3	0.00678733	0.39	0.0065	1	BP
group7	GO:0005576	extracellular region	364	2	0.00549451	0.14	0.0069	1	CC
group7	GO:1900056	negative regulation of leaf senescence	8	1	0.125	0.01	0.0071	1	BP
group7	GO:1905622	negative regulation of leaf development	8	1	0.125	0.01	0.0071	1	BP
group7	GO:0030286	dynein complex	20	1	0.05	0.01	0.0076	1	CC
group7	GO:0080186	developmental vegetative growth	10	1	0.1	0.01	0.0089	1	BP
group7	GO:0008083	growth factor activity	12	1	0.0833333	0.01	0.0096	1	MF
group7	GO:0009881	photoreceptor activity	12	1	0.0833333	0.01	0.0096	1	MF
group7	GO:0030545	receptor regulator activity	12	1	0.0833333	0.01	0.0096	1	MF
group7	GO:0048018	receptor ligand activity	12	1	0.0833333	0.01	0.0096	1	MF
group7	GO:0044421	extracellular region part	26	1	0.0384615	0.01	0.0099	1	CC
group7	GO:0009785	blue light signaling pathway	12	1	0.0833333	0.01	0.0106	1	BP
group7	GO:0030522	intracellular receptor signaling pathway	12	1	0.0833333	0.01	0.0106	1	BP
group7	GO:1900055	regulation of leaf senescence	12	1	0.0833333	0.01	0.0106	1	BP
group7	GO:0005351	carbohydrate:proton symporter activity	15	1	0.0666667	0.01	0.012	1	MF
group7	GO:0005402	carbohydrate:cation symporter activity	15	1	0.0666667	0.01	0.012	1	MF
group7	GO:0071483	cellular response to blue light	17	1	0.0588235	0.02	0.015	1	BP
group7	GO:0005875	microtubule associated complex	41	1	0.0243902	0.02	0.0156	1	CC
group7	GO:0034219	carbohydrate transmembrane transport	18	1	0.0555556	0.02	0.0159	1	BP
group7	GO:0015295	solute:proton symporter activity	20	1	0.05	0.02	0.016	1	MF
group7	GO:0005992	trehalose biosynthetic process	21	1	0.047619	0.02	0.0186	1	BP
group7	GO:0003700	DNA-binding transcription factor activity	728	3	0.00412088	0.59	0.0194	1	MF
group7	GO:0005102	signaling receptor binding	25	1	0.04	0.02	0.0199	1	MF
group7	GO:0015293	symporter activity	25	1	0.04	0.02	0.0199	1	MF
group7	GO:0015294	solute:cation symporter activity	25	1	0.04	0.02	0.0199	1	MF
group7	GO:0009628	response to abiotic stimulus	1232	4	0.00324675	1.1	0.0203	1	BP
group7	GO:0005991	trehalose metabolic process	24	1	0.0416667	0.02	0.0212	1	BP
group7	GO:0140110	transcription regulator activity	774	3	0.00387597	0.62	0.0228	1	MF
group7	GO:2000028	regulation of photoperiodism, flowering	29	1	0.0344828	0.03	0.0255	1	BP
group7	GO:2000024	regulation of leaf development	30	1	0.0333333	0.03	0.0264	1	BP
group7	GO:0046351	disaccharide biosynthetic process	31	1	0.0322581	0.03	0.0273	1	BP
group7	GO:0009312	oligosaccharide biosynthetic process	38	1	0.0263158	0.03	0.0333	1	BP
group7	GO:0015144	carbohydrate transmembrane transporter activity	43	1	0.0232558	0.03	0.034	1	MF
group7	GO:0008643	carbohydrate transport	39	1	0.025641	0.03	0.0342	1	BP
group7	GO:0006355	regulation of transcription, DNA-templated	1456	4	0.00274725	1.3	0.0351	1	BP
group7	GO:1903506	regulation of nucleic acid-templated transcription	1458	4	0.00274348	1.3	0.0353	1	BP
group7	GO:2001141	regulation of RNA biosynthetic process	1458	4	0.00274348	1.3	0.0353	1	BP
group7	GO:0009651	response to salt stress	339	2	0.00589971	0.3	0.0357	1	BP
group7	GO:0051252	regulation of RNA metabolic process	1483	4	0.00269724	1.32	0.0372	1	BP
group7	GO:2000112	regulation of cellular macromolecule biosynthetic process	1515	4	0.00264026	1.35	0.0399	1	BP
group7	GO:0010556	regulation of macromolecule biosynthetic process	1519	4	0.00263331	1.35	0.0402	1	BP
group7	GO:0019219	regulation of nucleobase-containing compound metabolic process	1537	4	0.00260247	1.37	0.0417	1	BP
group7	GO:0031326	regulation of cellular biosynthetic process	1567	4	0.00255265	1.4	0.0444	1	BP
group7	GO:0006970	response to osmotic stress	383	2	0.00522193	0.34	0.0446	1	BP
group7	GO:0004222	metalloendopeptidase activity	57	1	0.0175439	0.05	0.0449	1	MF
group7	GO:0009889	regulation of biosynthetic process	1584	4	0.00252525	1.41	0.0459	1	BP
group7	GO:0009637	response to blue light	54	1	0.0185185	0.05	0.0471	1	BP
group7	GO:0050789	regulation of biological process	3197	6	0.00187676	2.85	0.0489	1	BP
group8	GO	Term	Annotated	Significant	Rich_factor	Expected	p_value	padj	type
group8	GO:0009658	chloroplast organization	116	2	0.0172414	0.06	0.0013	1	BP
group8	GO:0045893	positive regulation of transcription, DNA-templated	134	2	0.0149254	0.06	0.0017	1	BP
group8	GO:1902680	positive regulation of RNA biosynthetic process	135	2	0.0148148	0.06	0.0017	1	BP
group8	GO:1903508	positive regulation of nucleic acid-templated transcription	135	2	0.0148148	0.06	0.0017	1	BP
group8	GO:0051254	positive regulation of RNA metabolic process	141	2	0.0141844	0.07	0.0019	1	BP
group8	GO:0010557	positive regulation of macromolecule biosynthetic process	148	2	0.0135135	0.07	0.0021	1	BP
group8	GO:0045935	positive regulation of nucleobase-containing compound metabolic process	152	2	0.0131579	0.07	0.0022	1	BP
group8	GO:0010628	positive regulation of gene expression	154	2	0.012987	0.07	0.0022	1	BP
group8	GO:0009657	plastid organization	161	2	0.0124224	0.08	0.0025	1	BP
group8	GO:0031328	positive regulation of cellular biosynthetic process	164	2	0.0121951	0.08	0.0025	1	BP
group8	GO:0009891	positive regulation of biosynthetic process	170	2	0.0117647	0.08	0.0027	1	BP
group8	GO:0051173	positive regulation of nitrogen compound metabolic process	184	2	0.0108696	0.09	0.0032	1	BP
group8	GO:0010604	positive regulation of macromolecule metabolic process	191	2	0.0104712	0.09	0.0034	1	BP
group8	GO:0004869	cysteine-type endopeptidase inhibitor activity	10	1	0.1	0	0.0036	1	MF
group8	GO:0031325	positive regulation of cellular metabolic process	205	2	0.0097561	0.1	0.0039	1	BP
group8	GO:0050794	regulation of cellular process	2819	5	0.00177368	1.34	0.0047	1	BP
group8	GO:0009893	positive regulation of metabolic process	229	2	0.00873362	0.11	0.0049	1	BP
group8	GO:0004866	endopeptidase inhibitor activity	22	1	0.0454545	0.01	0.0078	1	MF
group8	GO:0061135	endopeptidase regulator activity	22	1	0.0454545	0.01	0.0078	1	MF
group8	GO:0030414	peptidase inhibitor activity	23	1	0.0434783	0.01	0.0082	1	MF
group8	GO:0061134	peptidase regulator activity	23	1	0.0434783	0.01	0.0082	1	MF
group8	GO:0050789	regulation of biological process	3197	5	0.00156397	1.52	0.0083	1	BP
group8	GO:0048522	positive regulation of cellular process	317	2	0.00630915	0.15	0.0092	1	BP
group8	GO:0065007	biological regulation	3474	5	0.00143926	1.65	0.0119	1	BP
group8	GO:0009863	salicylic acid mediated signaling pathway	28	1	0.0357143	0.01	0.0132	1	BP
group8	GO:0071446	cellular response to salicylic acid stimulus	30	1	0.0333333	0.01	0.0142	1	BP
group8	GO:0071236	cellular response to antibiotic	39	1	0.025641	0.02	0.0184	1	BP
group8	GO:0048518	positive regulation of biological process	456	2	0.00438596	0.22	0.0184	1	BP
group8	GO:0022625	cytosolic large ribosomal subunit	70	1	0.0142857	0.02	0.02	1	CC
group8	GO:0035690	cellular response to drug	51	1	0.0196078	0.02	0.024	1	BP
group8	GO:0009867	jasmonic acid mediated signaling pathway	54	1	0.0185185	0.03	0.0254	1	BP
group8	GO:0071395	cellular response to jasmonic acid stimulus	55	1	0.0181818	0.03	0.0258	1	BP
group8	GO:0006355	regulation of transcription, DNA-templated	1456	3	0.00206044	0.69	0.026	1	BP
group8	GO:1903506	regulation of nucleic acid-templated transcription	1458	3	0.00205761	0.69	0.0261	1	BP
group8	GO:2001141	regulation of RNA biosynthetic process	1458	3	0.00205761	0.69	0.0261	1	BP
group8	GO:0051252	regulation of RNA metabolic process	1483	3	0.00202293	0.7	0.0273	1	BP
group8	GO:2000112	regulation of cellular macromolecule biosynthetic process	1515	3	0.0019802	0.72	0.0288	1	BP
group8	GO:0010556	regulation of macromolecule biosynthetic process	1519	3	0.00197498	0.72	0.0291	1	BP
group8	GO:0015035	protein disulfide oxidoreductase activity	83	1	0.0120482	0.03	0.0293	1	MF
group8	GO:0019219	regulation of nucleobase-containing compound metabolic process	1537	3	0.00195185	0.73	0.03	1	BP
group8	GO:0034645	cellular macromolecule biosynthetic process	2794	4	0.00143164	1.33	0.0302	1	BP
group8	GO:0009059	macromolecule biosynthetic process	2814	4	0.00142146	1.34	0.0309	1	BP
group8	GO:0001067	regulatory region nucleic acid binding	88	1	0.0113636	0.03	0.031	1	MF
group8	GO:0044212	transcription regulatory region DNA binding	88	1	0.0113636	0.03	0.031	1	MF
group8	GO:0071407	cellular response to organic cyclic compound	67	1	0.0149254	0.03	0.0314	1	BP
group8	GO:0031326	regulation of cellular biosynthetic process	1567	3	0.00191449	0.74	0.0315	1	BP
group8	GO:0015036	disulfide oxidoreductase activity	91	1	0.010989	0.03	0.0321	1	MF
group8	GO:0009889	regulation of biosynthetic process	1584	3	0.00189394	0.75	0.0324	1	BP
group8	GO:0015934	large ribosomal subunit	118	1	0.00847458	0.03	0.033	1	CC
group8	GO:0010468	regulation of gene expression	1648	3	0.00182039	0.78	0.036	1	BP
group8	GO:0051171	regulation of nitrogen compound metabolic process	1648	3	0.00182039	0.78	0.036	1	BP
group8	GO:0044271	cellular nitrogen compound biosynthetic process	2964	4	0.00134953	1.41	0.0369	1	BP
group8	GO:0006351	transcription, DNA-templated	1669	3	0.00179748	0.79	0.0372	1	BP
group8	GO:0097659	nucleic acid-templated transcription	1671	3	0.00179533	0.79	0.0373	1	BP
group8	GO:0032774	RNA biosynthetic process	1674	3	0.00179211	0.8	0.0375	1	BP
group8	GO:0010467	gene expression	2991	4	0.00133735	1.42	0.038	1	BP
group8	GO:0080090	regulation of primary metabolic process	1686	3	0.00177936	0.8	0.0382	1	BP
group8	GO:0030170	pyridoxal phosphate binding	113	1	0.00884956	0.04	0.0397	1	MF
group8	GO:0070279	vitamin B6 binding	113	1	0.00884956	0.04	0.0397	1	MF
group8	GO:0031323	regulation of cellular metabolic process	1743	3	0.00172117	0.83	0.0417	1	BP
group8	GO:0060255	regulation of macromolecule metabolic process	1756	3	0.00170843	0.83	0.0425	1	BP
group8	GO:0003677	DNA binding	2396	3	0.00125209	0.86	0.0454	1	MF
group8	GO:0016667	oxidoreductase activity, acting on a sulfur group of donors	132	1	0.00757576	0.05	0.0462	1	MF
group8	GO:0009751	response to salicylic acid	100	1	0.01	0.05	0.0466	1	BP
group8	GO:0022626	cytosolic ribosome	165	1	0.00606061	0.05	0.047	1	CC
group8	GO:0006996	organelle organization	764	2	0.0026178	0.36	0.048	1	BP
group9	GO	Term	Annotated	Significant	Rich_factor	Expected	p_value	padj	type
GO:0009579	thylakoid	615	30	0.0487805	7.76	9.1e-11	6.25e-08	CC	Pbr000144.1,Pbr000210.1,Pbr001545.1,Pbr001867.1,Pbr002834.1,Pbr005261.1,Pbr006550.1,Pbr007288.2,Pbr007291.1,Pbr010654.1,Pbr011422.1,Pbr015084.1,Pbr017719.1,Pbr019248.2,Pbr019368.1,Pbr021388.1,Pbr023131.1,Pbr024504.1,Pbr025271.1,Pbr025296.1,Pbr028626.1,Pbr028645.1,Pbr029297.1,Pbr029314.1,Pbr033766.1,Pbr033791.1,Pbr035477.1,Pbr036225.1,Pbr037072.1,Pbr041327.1
GO:0015979	photosynthesis	278	20	0.0719424	3.34	1.6e-10	7.46e-07	BP	Pbr000144.1,Pbr000210.1,Pbr001545.1,Pbr006550.1,Pbr007291.1,Pbr011422.1,Pbr012392.1,Pbr012401.1,Pbr013936.1,Pbr019368.1,Pbr021388.1,Pbr023131.1,Pbr025296.1,Pbr028626.1,Pbr028645.1,Pbr033766.1,Pbr033791.1,Pbr036225.1,Pbr037072.1,Pbr041327.1
GO:0044436	thylakoid part	518	27	0.0521236	6.54	2.2e-10	7.56e-08	CC	Pbr000144.1,Pbr000210.1,Pbr001545.1,Pbr001867.1,Pbr002834.1,Pbr005261.1,Pbr006550.1,Pbr007288.2,Pbr007291.1,Pbr010654.1,Pbr011422.1,Pbr015084.1,Pbr017719.1,Pbr019368.1,Pbr021388.1,Pbr023131.1,Pbr025271.1,Pbr025296.1,Pbr028626.1,Pbr028645.1,Pbr029297.1,Pbr029314.1,Pbr033766.1,Pbr033791.1,Pbr036225.1,Pbr037072.1,Pbr041327.1
GO:0034357	photosynthetic membrane	501	26	0.0518962	6.32	5.4e-10	1.24e-07	CC	Pbr000144.1,Pbr000210.1,Pbr001545.1,Pbr001867.1,Pbr002834.1,Pbr005261.1,Pbr006550.1,Pbr007288.2,Pbr007291.1,Pbr010654.1,Pbr011422.1,Pbr015084.1,Pbr019368.1,Pbr021388.1,Pbr023131.1,Pbr025271.1,Pbr025296.1,Pbr028626.1,Pbr028645.1,Pbr029297.1,Pbr029314.1,Pbr033766.1,Pbr033791.1,Pbr036225.1,Pbr037072.1,Pbr041327.1
GO:0009534	chloroplast thylakoid	461	24	0.0520607	5.82	2.6e-09	3.57e-07	CC	Pbr000144.1,Pbr000210.1,Pbr001545.1,Pbr001867.1,Pbr002834.1,Pbr005261.1,Pbr006550.1,Pbr007288.2,Pbr007291.1,Pbr010654.1,Pbr011422.1,Pbr015084.1,Pbr017719.1,Pbr019248.2,Pbr019368.1,Pbr021388.1,Pbr023131.1,Pbr024504.1,Pbr025271.1,Pbr029297.1,Pbr029314.1,Pbr035477.1,Pbr036225.1,Pbr041327.1
GO:0031976	plastid thylakoid	461	24	0.0520607	5.82	2.6e-09	3.57e-07	CC	Pbr000144.1,Pbr000210.1,Pbr001545.1,Pbr001867.1,Pbr002834.1,Pbr005261.1,Pbr006550.1,Pbr007288.2,Pbr007291.1,Pbr010654.1,Pbr011422.1,Pbr015084.1,Pbr017719.1,Pbr019248.2,Pbr019368.1,Pbr021388.1,Pbr023131.1,Pbr024504.1,Pbr025271.1,Pbr029297.1,Pbr029314.1,Pbr035477.1,Pbr036225.1,Pbr041327.1
GO:0019684	photosynthesis, light reaction	137	13	0.0948905	1.64	1.1e-08	2.57e-05	BP	Pbr000144.1,Pbr001545.1,Pbr006550.1,Pbr007291.1,Pbr012392.1,Pbr012401.1,Pbr013936.1,Pbr019368.1,Pbr023131.1,Pbr033766.1,Pbr033791.1,Pbr036225.1,Pbr041327.1
GO:0042548	regulation of photosynthesis, light reaction	17	6	0.352941	0.2	3.1e-08	4.82e-05	BP	Pbr019368.1,Pbr023131.1,Pbr033766.1,Pbr033791.1,Pbr036225.1,Pbr041327.1
GO:0042651	thylakoid membrane	444	22	0.0495495	5.61	3.2e-08	3.66e-06	CC	Pbr000144.1,Pbr000210.1,Pbr001545.1,Pbr001867.1,Pbr002834.1,Pbr005261.1,Pbr006550.1,Pbr007288.2,Pbr007291.1,Pbr010654.1,Pbr011422.1,Pbr015084.1,Pbr019368.1,Pbr021388.1,Pbr023131.1,Pbr025271.1,Pbr029297.1,Pbr029314.1,Pbr033766.1,Pbr033791.1,Pbr036225.1,Pbr041327.1
GO:0043467	regulation of generation of precursor metabolites and energy	19	6	0.315789	0.23	6.6e-08	7.7e-05	BP	Pbr019368.1,Pbr023131.1,Pbr033766.1,Pbr033791.1,Pbr036225.1,Pbr041327.1
GO:0009521	photosystem	157	13	0.0828025	1.98	8.3e-08	7.56e-06	CC	Pbr000210.1,Pbr011422.1,Pbr019368.1,Pbr021388.1,Pbr023131.1,Pbr025296.1,Pbr028626.1,Pbr028645.1,Pbr033766.1,Pbr033791.1,Pbr036225.1,Pbr037072.1,Pbr041327.1
GO:0009535	chloroplast thylakoid membrane	392	20	0.0510204	4.95	9.1e-08	7.56e-06	CC	Pbr000144.1,Pbr000210.1,Pbr001545.1,Pbr001867.1,Pbr002834.1,Pbr005261.1,Pbr006550.1,Pbr007288.2,Pbr007291.1,Pbr010654.1,Pbr011422.1,Pbr015084.1,Pbr019368.1,Pbr021388.1,Pbr023131.1,Pbr025271.1,Pbr029297.1,Pbr029314.1,Pbr036225.1,Pbr041327.1
GO:0055035	plastid thylakoid membrane	394	20	0.0507614	4.97	9.9e-08	7.56e-06	CC	Pbr000144.1,Pbr000210.1,Pbr001545.1,Pbr001867.1,Pbr002834.1,Pbr005261.1,Pbr006550.1,Pbr007288.2,Pbr007291.1,Pbr010654.1,Pbr011422.1,Pbr015084.1,Pbr019368.1,Pbr021388.1,Pbr023131.1,Pbr025271.1,Pbr029297.1,Pbr029314.1,Pbr036225.1,Pbr041327.1
GO:0009834	plant-type secondary cell wall biogenesis	49	8	0.163265	0.59	1.1e-07	0.00010263	BP	Pbr000518.1,Pbr003454.1,Pbr004921.1,Pbr005890.1,Pbr007185.1,Pbr011974.1,Pbr021135.1,Pbr037841.1
GO:0042546	cell wall biogenesis	170	13	0.0764706	2.04	1.4e-07	0.00010885	BP	Pbr000518.1,Pbr002777.1,Pbr003454.1,Pbr004921.1,Pbr005890.1,Pbr007185.1,Pbr010916.1,Pbr011974.1,Pbr020910.1,Pbr021135.1,Pbr028860.1,Pbr033653.1,Pbr037841.1
GO:0009773	photosynthetic electron transport in photosystem I	13	5	0.384615	0.16	2.8e-07	0.0001866	BP	Pbr001545.1,Pbr012392.1,Pbr012401.1,Pbr023131.1,Pbr041327.1
GO:0010109	regulation of photosynthesis	28	6	0.214286	0.34	8.4e-07	0.000489825	BP	Pbr019368.1,Pbr023131.1,Pbr033766.1,Pbr033791.1,Pbr036225.1,Pbr041327.1
GO:0071669	plant-type cell wall organization or biogenesis	146	11	0.0753425	1.75	1.5e-06	0.0007775	BP	Pbr000518.1,Pbr002777.1,Pbr003454.1,Pbr004921.1,Pbr005890.1,Pbr007185.1,Pbr009385.1,Pbr011974.1,Pbr021135.1,Pbr028860.1,Pbr037841.1
GO:0009538	photosystem I reaction center	8	4	0.5	0.1	1.6e-06	0.00010992	CC	Pbr021388.1,Pbr028626.1,Pbr028645.1,Pbr037072.1
GO:0016682	oxidoreductase activity, acting on diphenols and related substances as donors, oxygen as acceptor	54	7	0.12963	0.57	1.6e-06	0.0025852	MF	Pbr000322.1,Pbr000325.1,Pbr003857.1,Pbr033951.1,Pbr034913.1,Pbr035962.1,Pbr042315.1
GO:0008017	microtubule binding	138	10	0.0724638	1.47	2.3e-06	0.0025852	MF	Pbr000209.1,Pbr004067.1,Pbr006966.1,Pbr008220.1,Pbr019330.1,Pbr020322.1,Pbr020963.1,Pbr025196.1,Pbr035333.1,Pbr039806.1
GO:0045492	xylan biosynthetic process	34	6	0.176471	0.41	2.8e-06	0.0013062	BP	Pbr002777.1,Pbr010916.1,Pbr020910.1,Pbr028860.1,Pbr033653.1,Pbr037841.1
GO:0016679	oxidoreductase activity, acting on diphenols and related substances as donors	61	7	0.114754	0.65	3.8e-06	0.00284747	MF	Pbr000322.1,Pbr000325.1,Pbr003857.1,Pbr033951.1,Pbr034913.1,Pbr035962.1,Pbr042315.1
GO:0009808	lignin metabolic process	77	8	0.103896	0.92	3.9e-06	0.00165395	BP	Pbr003454.1,Pbr003857.1,Pbr017290.1,Pbr033951.1,Pbr034913.1,Pbr035962.1,Pbr040489.1,Pbr042315.1
GO:0045491	xylan metabolic process	39	6	0.153846	0.47	6.5e-06	0.00252688	BP	Pbr002777.1,Pbr010916.1,Pbr020910.1,Pbr028860.1,Pbr033653.1,Pbr037841.1
GO:0015631	tubulin binding	155	10	0.0645161	1.65	6.5e-06	0.0034844	MF	Pbr000209.1,Pbr004067.1,Pbr006966.1,Pbr008220.1,Pbr019330.1,Pbr020322.1,Pbr020963.1,Pbr025196.1,Pbr035333.1,Pbr039806.1
GO:0005960	glycine cleavage complex	4	3	0.75	0.05	7.8e-06	0.000487145	CC	Pbr016278.1,Pbr020924.1,Pbr023079.1
GO:0008092	cytoskeletal protein binding	234	12	0.0512821	2.49	8.3e-06	0.0034844	MF	Pbr000209.1,Pbr001414.1,Pbr002905.1,Pbr004067.1,Pbr006966.1,Pbr008220.1,Pbr019330.1,Pbr020322.1,Pbr020963.1,Pbr025196.1,Pbr035333.1,Pbr039806.1
GO:0003777	microtubule motor activity	97	8	0.0824742	1.03	9.3e-06	0.0034844	MF	Pbr000209.1,Pbr004067.1,Pbr008220.1,Pbr019330.1,Pbr020322.1,Pbr020963.1,Pbr035333.1,Pbr039806.1
GO:1990538	xylan O-acetyltransferase activity	5	3	0.6	0.05	1.2e-05	0.00385371	MF	Pbr002777.1,Pbr010916.1,Pbr028860.1
GO:0009832	plant-type cell wall biogenesis	91	8	0.0879121	1.09	1.4e-05	0.00502385	BP	Pbr000518.1,Pbr003454.1,Pbr004921.1,Pbr005890.1,Pbr007185.1,Pbr011974.1,Pbr021135.1,Pbr037841.1
GO:0055114	oxidation-reduction process	2176	48	0.0220588	26.11	1.7e-05	0.005287	BP	Pbr000144.1,Pbr000322.1,Pbr000325.1,Pbr001545.1,Pbr001965.1,Pbr003484.1,Pbr003486.1,Pbr003857.1,Pbr004371.1,Pbr004541.1,Pbr004568.1,Pbr005315.1,Pbr009308.1,Pbr009976.1,Pbr012055.1,Pbr012392.1,Pbr012401.1,Pbr013936.1,Pbr015084.1,Pbr017290.1,Pbr018366.1,Pbr019368.1,Pbr020556.1,Pbr020889.1,Pbr020890.1,Pbr021914.1,Pbr022529.1,Pbr022530.1,Pbr023131.1,Pbr025271.1,Pbr029293.1,Pbr029387.1,Pbr030107.1,Pbr…
GO:0070592	cell wall polysaccharide biosynthetic process	46	6	0.130435	0.55	1.7e-05	0.005287	BP	Pbr002777.1,Pbr010916.1,Pbr020910.1,Pbr028860.1,Pbr033653.1,Pbr037841.1
GO:0019748	secondary metabolic process	126	9	0.0714286	1.51	2.1e-05	0.00603706	BP	Pbr000518.1,Pbr003454.1,Pbr003857.1,Pbr017290.1,Pbr033951.1,Pbr034913.1,Pbr035962.1,Pbr040489.1,Pbr042315.1
GO:0009522	photosystem I	68	7	0.102941	0.86	2.2e-05	0.0012595	CC	Pbr011422.1,Pbr021388.1,Pbr023131.1,Pbr028626.1,Pbr028645.1,Pbr037072.1,Pbr041327.1
GO:0009767	photosynthetic electron transport chain	97	8	0.0824742	1.16	2.2e-05	0.00603706	BP	Pbr000144.1,Pbr001545.1,Pbr012392.1,Pbr012401.1,Pbr019368.1,Pbr023131.1,Pbr036225.1,Pbr041327.1
GO:0007018	microtubule-based movement	99	8	0.0808081	1.19	2.5e-05	0.00641437	BP	Pbr000209.1,Pbr004067.1,Pbr008220.1,Pbr019330.1,Pbr020322.1,Pbr020963.1,Pbr035333.1,Pbr039806.1
GO:0044036	cell wall macromolecule metabolic process	131	9	0.0687023	1.57	2.9e-05	0.00641437	BP	Pbr002777.1,Pbr003454.1,Pbr009783.1,Pbr010916.1,Pbr011974.1,Pbr020910.1,Pbr028860.1,Pbr033653.1,Pbr037841.1
GO:0006928	movement of cell or subcellular component	101	8	0.0792079	1.21	2.9e-05	0.00641437	BP	Pbr000209.1,Pbr004067.1,Pbr008220.1,Pbr019330.1,Pbr020322.1,Pbr020963.1,Pbr035333.1,Pbr039806.1
GO:0044038	cell wall macromolecule biosynthetic process	51	6	0.117647	0.61	3.2e-05	0.00641437	BP	Pbr002777.1,Pbr010916.1,Pbr020910.1,Pbr028860.1,Pbr033653.1,Pbr037841.1
GO:0070589	cellular component macromolecule biosynthetic process	51	6	0.117647	0.61	3.2e-05	0.00641437	BP	Pbr002777.1,Pbr010916.1,Pbr020910.1,Pbr028860.1,Pbr033653.1,Pbr037841.1
GO:0019464	glycine decarboxylation via glycine cleavage system	6	3	0.5	0.07	3.3e-05	0.00641437	BP	Pbr016278.1,Pbr020924.1,Pbr023079.1
GO:0042549	photosystem II stabilization	6	3	0.5	0.07	3.3e-05	0.00641437	BP	Pbr019368.1,Pbr033766.1,Pbr033791.1
GO:0009698	phenylpropanoid metabolic process	104	8	0.0769231	1.25	3.6e-05	0.0067176	BP	Pbr003454.1,Pbr003857.1,Pbr017290.1,Pbr033951.1,Pbr034913.1,Pbr035962.1,Pbr040489.1,Pbr042315.1
GO:0003774	motor activity	117	8	0.0683761	1.24	3.6e-05	0.010116	MF	Pbr000209.1,Pbr004067.1,Pbr008220.1,Pbr019330.1,Pbr020322.1,Pbr020963.1,Pbr035333.1,Pbr039806.1
GO:0071554	cell wall organization or biogenesis	369	15	0.0406504	4.43	4.1e-05	0.00735635	BP	Pbr000518.1,Pbr002777.1,Pbr003454.1,Pbr004921.1,Pbr005890.1,Pbr007185.1,Pbr009385.1,Pbr009783.1,Pbr010916.1,Pbr011974.1,Pbr020910.1,Pbr021135.1,Pbr028860.1,Pbr033653.1,Pbr037841.1
GO:0044434	chloroplast part	1064	29	0.0272556	13.43	4.8e-05	0.00250264	CC	Pbr000144.1,Pbr000210.1,Pbr001545.1,Pbr001867.1,Pbr002834.1,Pbr005261.1,Pbr006550.1,Pbr007288.2,Pbr007291.1,Pbr010654.1,Pbr011422.1,Pbr012392.1,Pbr012401.1,Pbr013936.1,Pbr015084.1,Pbr017719.1,Pbr019248.2,Pbr019368.1,Pbr021388.1,Pbr023131.1,Pbr024504.1,Pbr025271.1,Pbr029297.1,Pbr029314.1,Pbr035477.1,Pbr036225.1,Pbr036967.1,Pbr038761.1,Pbr041327.1
GO:0031984	organelle subcompartment	796	24	0.0301508	10.05	5.1e-05	0.00250264	CC	Pbr000144.1,Pbr000210.1,Pbr001545.1,Pbr001867.1,Pbr002834.1,Pbr005261.1,Pbr006550.1,Pbr007288.2,Pbr007291.1,Pbr010654.1,Pbr011422.1,Pbr015084.1,Pbr017719.1,Pbr019248.2,Pbr019368.1,Pbr021388.1,Pbr023131.1,Pbr024504.1,Pbr025271.1,Pbr029297.1,Pbr029314.1,Pbr035477.1,Pbr036225.1,Pbr041327.1
GO:0044435	plastid part	1079	29	0.0268767	13.62	6.1e-05	0.0027938	CC	Pbr000144.1,Pbr000210.1,Pbr001545.1,Pbr001867.1,Pbr002834.1,Pbr005261.1,Pbr006550.1,Pbr007288.2,Pbr007291.1,Pbr010654.1,Pbr011422.1,Pbr012392.1,Pbr012401.1,Pbr013936.1,Pbr015084.1,Pbr017719.1,Pbr019248.2,Pbr019368.1,Pbr021388.1,Pbr023131.1,Pbr024504.1,Pbr025271.1,Pbr029297.1,Pbr029314.1,Pbr035477.1,Pbr036225.1,Pbr036967.1,Pbr038761.1,Pbr041327.1
GO:0016491	oxidoreductase activity	2413	46	0.0190634	25.65	6.1e-05	0.0152364	MF	Pbr000322.1,Pbr000325.1,Pbr001545.1,Pbr001965.1,Pbr003484.1,Pbr003486.1,Pbr003857.1,Pbr004371.1,Pbr004541.1,Pbr004568.1,Pbr005315.1,Pbr009308.1,Pbr009976.1,Pbr012055.1,Pbr013936.1,Pbr015084.1,Pbr017290.1,Pbr017974.1,Pbr018366.1,Pbr020556.1,Pbr020889.1,Pbr020890.1,Pbr021231.1,Pbr021914.1,Pbr022529.1,Pbr022530.1,Pbr025271.1,Pbr029293.1,Pbr029387.1,Pbr030107.1,Pbr030117.1,Pbr031334.1,Pbr033501.1,Pbr…
GO:0006091	generation of precursor metabolites and energy	298	13	0.0436242	3.58	6.6e-05	0.0114033	BP	Pbr000144.1,Pbr001545.1,Pbr006550.1,Pbr007291.1,Pbr012392.1,Pbr012401.1,Pbr013936.1,Pbr019368.1,Pbr023131.1,Pbr033766.1,Pbr033791.1,Pbr036225.1,Pbr041327.1
GO:0008374	O-acyltransferase activity	66	6	0.0909091	0.7	7.2e-05	0.0161856	MF	Pbr000070.1,Pbr002777.1,Pbr010916.1,Pbr022514.3,Pbr026829.1,Pbr028860.1
GO:0052716	hydroquinone:oxygen oxidoreductase activity	43	5	0.116279	0.46	9e-05	0.0183927	MF	Pbr003857.1,Pbr033951.1,Pbr034913.1,Pbr035962.1,Pbr042315.1
GO:0009543	chloroplast thylakoid lumen	37	5	0.135135	0.47	9.4e-05	0.00379871	CC	Pbr000210.1,Pbr006550.1,Pbr010654.1,Pbr017719.1,Pbr019368.1
GO:0031978	plastid thylakoid lumen	37	5	0.135135	0.47	9.4e-05	0.00379871	CC	Pbr000210.1,Pbr006550.1,Pbr010654.1,Pbr017719.1,Pbr019368.1
GO:0005344	oxygen carrier activity	2	2	1	0.02	0.00011	0.0206067	MF	Pbr009248.1,Pbr029480.1
GO:0042737	drug catabolic process	66	6	0.0909091	0.79	0.00014	0.0204094	BP	Pbr003454.1,Pbr009783.1,Pbr011974.1,Pbr016278.1,Pbr020924.1,Pbr023079.1
GO:0006740	NADPH regeneration	2	2	1	0.02	0.00014	0.0204094	BP	Pbr023131.1,Pbr041327.1
GO:0009780	photosynthetic NADP+ reduction	2	2	1	0.02	0.00014	0.0204094	BP	Pbr023131.1,Pbr041327.1
GO:0015669	gas transport	2	2	1	0.02	0.00014	0.0204094	BP	Pbr009248.1,Pbr029480.1
GO:0015671	oxygen transport	2	2	1	0.02	0.00014	0.0204094	BP	Pbr009248.1,Pbr029480.1
GO:0006544	glycine metabolic process	23	4	0.173913	0.28	0.00015	0.0212045	BP	Pbr016278.1,Pbr020924.1,Pbr023079.1,Pbr040110.1
GO:0022900	electron transport chain	128	8	0.0625	1.54	0.00016	0.0219529	BP	Pbr000144.1,Pbr001545.1,Pbr012392.1,Pbr012401.1,Pbr019368.1,Pbr023131.1,Pbr036225.1,Pbr041327.1
GO:0046271	phenylpropanoid catabolic process	44	5	0.113636	0.53	0.00018	0.023325	BP	Pbr003857.1,Pbr033951.1,Pbr034913.1,Pbr035962.1,Pbr042315.1
GO:0046274	lignin catabolic process	44	5	0.113636	0.53	0.00018	0.023325	BP	Pbr003857.1,Pbr033951.1,Pbr034913.1,Pbr035962.1,Pbr042315.1
GO:0009523	photosystem II	97	7	0.0721649	1.22	0.00022	0.00839667	CC	Pbr000210.1,Pbr011422.1,Pbr019368.1,Pbr025296.1,Pbr033766.1,Pbr033791.1,Pbr036225.1
GO:0006546	glycine catabolic process	11	3	0.272727	0.13	0.00026	0.0327811	BP	Pbr016278.1,Pbr020924.1,Pbr023079.1
GO:0048046	apoplast	251	11	0.0438247	3.17	0.00033	0.0119321	CC	Pbr000210.1,Pbr001867.1,Pbr003857.1,Pbr012392.1,Pbr012401.1,Pbr015084.1,Pbr033951.1,Pbr034913.1,Pbr035962.1,Pbr038761.1,Pbr042315.1
GO:0009071	serine family amino acid catabolic process	12	3	0.25	0.14	0.00035	0.0429671	BP	Pbr016278.1,Pbr020924.1,Pbr023079.1
GO:0033692	cellular polysaccharide biosynthetic process	146	8	0.0547945	1.75	0.00038	0.0454538	BP	Pbr000518.1,Pbr002777.1,Pbr010916.1,Pbr016107.1,Pbr020910.1,Pbr028860.1,Pbr033653.1,Pbr037841.1
GO:0042550	photosystem I stabilization	3	2	0.666667	0.04	0.00043	0.0501487	BP	Pbr023131.1,Pbr041327.1
GO:0042133	neurotransmitter metabolic process	31	4	0.129032	0.37	0.00049	0.0555357	BP	Pbr016278.1,Pbr020924.1,Pbr023079.1,Pbr040110.1
GO:0000271	polysaccharide biosynthetic process	152	8	0.0526316	1.82	0.0005	0.0555357	BP	Pbr000518.1,Pbr002777.1,Pbr010916.1,Pbr016107.1,Pbr020910.1,Pbr028860.1,Pbr033653.1,Pbr037841.1
GO:0001505	regulation of neurotransmitter levels	32	4	0.125	0.38	0.00056	0.0593727	BP	Pbr016278.1,Pbr020924.1,Pbr023079.1,Pbr040110.1
GO:0042135	neurotransmitter catabolic process	14	3	0.214286	0.17	0.00056	0.0593727	BP	Pbr016278.1,Pbr020924.1,Pbr023079.1
GO:0019898	extrinsic component of membrane	54	5	0.0925926	0.68	0.00057	0.0195795	CC	Pbr000210.1,Pbr019368.1,Pbr033766.1,Pbr033791.1,Pbr037429.2
GO:0016413	O-acetyltransferase activity	16	3	0.1875	0.17	0.0006	0.103754	MF	Pbr002777.1,Pbr010916.1,Pbr028860.1
GO:0031977	thylakoid lumen	55	5	0.0909091	0.69	0.00062	0.0202829	CC	Pbr000210.1,Pbr006550.1,Pbr010654.1,Pbr017719.1,Pbr019368.1
GO:0004567	beta-mannosidase activity	4	2	0.5	0.04	0.00067	0.107583	MF	Pbr005930.1,Pbr020361.1
GO:0005576	extracellular region	364	13	0.0357143	4.6	0.00068	0.0212345	CC	Pbr000210.1,Pbr001867.1,Pbr003857.1,Pbr009385.1,Pbr012392.1,Pbr012401.1,Pbr015084.1,Pbr033951.1,Pbr034913.1,Pbr035962.1,Pbr038761.1,Pbr039481.1,Pbr042315.1
GO:1990204	oxidoreductase complex	118	7	0.059322	1.49	0.00072	0.0215061	CC	Pbr000210.1,Pbr016278.1,Pbr019368.1,Pbr020924.1,Pbr023079.1,Pbr033766.1,Pbr033791.1
GO:0010410	hemicellulose metabolic process	90	6	0.0666667	1.08	0.00075	0.0770739	BP	Pbr002777.1,Pbr010916.1,Pbr020910.1,Pbr028860.1,Pbr033653.1,Pbr037841.1
GO:0019318	hexose metabolic process	60	5	0.0833333	0.72	0.00076	0.0770739	BP	Pbr012392.1,Pbr012401.1,Pbr015084.1,Pbr021914.1,Pbr038761.1
GO:0016020	membrane	4562	76	0.0166594	57.59	0.00082	0.0234725	CC	Pbr000144.1,Pbr000210.1,Pbr000518.1,Pbr000674.1,Pbr001545.1,Pbr001867.1,Pbr002482.1,Pbr002777.1,Pbr002834.1,Pbr003454.1,Pbr004851.1,Pbr005261.1,Pbr005890.1,Pbr006550.1,Pbr006613.1,Pbr007185.1,Pbr007288.2,Pbr007291.1,Pbr009127.1,Pbr010654.1,Pbr010696.1,Pbr011422.1,Pbr011469.1,Pbr012197.2,Pbr012365.1,Pbr012467.1,Pbr012582.1,Pbr014248.1,Pbr015084.1,Pbr015930.1,Pbr015935.1,Pbr016107.1,Pbr016422.1,Pbr…
GO:0030388	fructose 1,6-bisphosphate metabolic process	4	2	0.5	0.05	0.00085	0.084367	BP	Pbr012392.1,Pbr012401.1
GO:0090376	seed trichome differentiation	36	4	0.111111	0.43	0.00088	0.085525	BP	Pbr003454.1,Pbr011974.1,Pbr025607.1,Pbr041643.1
GO:0030093	chloroplast photosystem I	4	2	0.5	0.05	0.00093	0.0255564	CC	Pbr023131.1,Pbr041327.1
GO:0009654	photosystem II oxygen evolving complex	36	4	0.111111	0.45	0.00105	0.0277442	CC	Pbr000210.1,Pbr019368.1,Pbr033766.1,Pbr033791.1
GO:0004097	catechol oxidase activity	5	2	0.4	0.05	0.0011	0.164853	MF	Pbr000322.1,Pbr000325.1
GO:0098796	membrane protein complex	536	16	0.0298507	6.77	0.00115	0.0292611	CC	Pbr000144.1,Pbr000210.1,Pbr007288.2,Pbr011422.1,Pbr019368.1,Pbr021388.1,Pbr023131.1,Pbr025296.1,Pbr028626.1,Pbr028645.1,Pbr033766.1,Pbr033791.1,Pbr036225.1,Pbr037072.1,Pbr037429.2,Pbr041327.1
GO:0090379	secondary cell wall biogenesis involved in seed trichome differentiation	5	2	0.4	0.06	0.0014	0.133286	BP	Pbr003454.1,Pbr011974.1
GO:0016998	cell wall macromolecule catabolic process	19	3	0.157895	0.23	0.00143	0.133419	BP	Pbr003454.1,Pbr009783.1,Pbr011974.1
GO:0010383	cell wall polysaccharide metabolic process	103	6	0.0582524	1.24	0.00151	0.138121	BP	Pbr002777.1,Pbr010916.1,Pbr020910.1,Pbr028860.1,Pbr033653.1,Pbr037841.1
GO:0034637	cellular carbohydrate biosynthetic process	184	8	0.0434783	2.21	0.00173	0.155201	BP	Pbr000518.1,Pbr002777.1,Pbr010916.1,Pbr016107.1,Pbr020910.1,Pbr028860.1,Pbr033653.1,Pbr037841.1
GO:0044282	small molecule catabolic process	110	6	0.0545455	1.32	0.00211	0.18572	BP	Pbr012392.1,Pbr012401.1,Pbr016278.1,Pbr018366.1,Pbr020924.1,Pbr023079.1
GO:0042132	fructose 1,6-bisphosphate 1-phosphatase activity	7	2	0.285714	0.07	0.00228	0.32034	MF	Pbr012392.1,Pbr012401.1
GO:0042180	cellular ketone metabolic process	77	5	0.0649351	0.92	0.00232	0.200422	BP	Pbr000518.1,Pbr005890.1,Pbr011477.1,Pbr017290.1,Pbr026213.1
GO:1901661	quinone metabolic process	23	3	0.130435	0.28	0.00253	0.210758	BP	Pbr011477.1,Pbr017290.1,Pbr026213.1
GO:1901663	quinone biosynthetic process	23	3	0.130435	0.28	0.00253	0.210758	BP	Pbr011477.1,Pbr017290.1,Pbr026213.1
GO:0022412	cellular process involved in reproduction in multicellular organism	80	5	0.0625	0.96	0.00275	0.221014	BP	Pbr000209.1,Pbr003454.1,Pbr011974.1,Pbr025607.1,Pbr041643.1
GO:0006001	fructose catabolic process	7	2	0.285714	0.08	0.00289	0.221014	BP	Pbr012392.1,Pbr012401.1
GO:0010205	photoinhibition	7	2	0.285714	0.08	0.00289	0.221014	BP	Pbr019368.1,Pbr036225.1
GO:0043155	negative regulation of photosynthesis, light reaction	7	2	0.285714	0.08	0.00289	0.221014	BP	Pbr019368.1,Pbr036225.1
GO:0050821	protein stabilization	7	2	0.285714	0.08	0.00289	0.221014	BP	Pbr023131.1,Pbr041327.1
GO:0016705	oxidoreductase activity, acting on paired donors, with incorporation or reduction of molecular oxygen	564	14	0.0248227	5.99	0.00299	0.357314	MF	Pbr000325.1,Pbr001965.1,Pbr005315.1,Pbr017290.1,Pbr020889.1,Pbr020890.1,Pbr022529.1,Pbr022530.1,Pbr029387.1,Pbr030117.1,Pbr031334.1,Pbr033501.1,Pbr040665.1,Pbr041486.1
GO:0019825	oxygen binding	8	2	0.25	0.09	0.00302	0.357314	MF	Pbr009248.1,Pbr029480.1
GO:0140104	molecular carrier activity	8	2	0.25	0.09	0.00302	0.357314	MF	Pbr009248.1,Pbr029480.1
GO:0098807	chloroplast thylakoid membrane protein complex	7	2	0.285714	0.09	0.00319	0.0760438	CC	Pbr023131.1,Pbr041327.1
GO:0009570	chloroplast stroma	593	16	0.0269815	7.49	0.00321	0.0760438	CC	Pbr000210.1,Pbr001867.1,Pbr005261.1,Pbr007291.1,Pbr010654.1,Pbr012392.1,Pbr012401.1,Pbr013936.1,Pbr015084.1,Pbr019248.2,Pbr019368.1,Pbr021388.1,Pbr025271.1,Pbr036225.1,Pbr036967.1,Pbr038761.1
GO:0042181	ketone biosynthetic process	25	3	0.12	0.3	0.00322	0.239914	BP	Pbr011477.1,Pbr017290.1,Pbr026213.1
GO:0003824	catalytic activity	11068	139	0.0125587	117.63	0.00322	0.361928	MF	Pbr000070.1,Pbr000144.1,Pbr000209.1,Pbr000322.1,Pbr000325.1,Pbr000518.1,Pbr001545.1,Pbr001720.1,Pbr001867.1,Pbr001965.1,Pbr002182.1,Pbr002367.1,Pbr002777.1,Pbr003454.1,Pbr003484.1,Pbr003486.1,Pbr003602.1,Pbr003857.1,Pbr004067.1,Pbr004262.1,Pbr004371.1,Pbr004541.1,Pbr004568.1,Pbr004851.1,Pbr005315.1,Pbr005450.2,Pbr005930.1,Pbr006067.1,Pbr006550.1,Pbr008220.1,Pbr008725.1,Pbr008923.1,Pbr009308.1,Pbr…
GO:0009069	serine family amino acid metabolic process	51	4	0.0784314	0.61	0.00324	0.239914	BP	Pbr016278.1,Pbr020924.1,Pbr023079.1,Pbr040110.1
GO:0009536	plastid	1836	36	0.0196078	23.18	0.00346	0.079234	CC	Pbr000144.1,Pbr000210.1,Pbr001545.1,Pbr001867.1,Pbr002834.1,Pbr005261.1,Pbr006550.1,Pbr007288.2,Pbr007291.1,Pbr008373.1,Pbr010654.1,Pbr011420.1,Pbr011422.1,Pbr011477.1,Pbr012365.1,Pbr012392.1,Pbr012401.1,Pbr013936.1,Pbr015084.1,Pbr017719.1,Pbr018985.1,Pbr019248.2,Pbr019368.1,Pbr021388.1,Pbr023079.1,Pbr023131.1,Pbr024504.1,Pbr025271.1,Pbr025296.1,Pbr029297.1,Pbr029314.1,Pbr035477.1,Pbr036225.1,Pbr…
GO:0062013	positive regulation of small molecule metabolic process	8	2	0.25	0.1	0.00383	0.279171	BP	Pbr000518.1,Pbr005890.1
GO:0009532	plastid stroma	604	16	0.0264901	7.63	0.00384	0.0850994	CC	Pbr000210.1,Pbr001867.1,Pbr005261.1,Pbr007291.1,Pbr010654.1,Pbr012392.1,Pbr012401.1,Pbr013936.1,Pbr015084.1,Pbr019248.2,Pbr019368.1,Pbr021388.1,Pbr025271.1,Pbr036225.1,Pbr036967.1,Pbr038761.1
GO:0005199	structural constituent of cell wall	9	2	0.222222	0.1	0.00386	0.397487	MF	Pbr000374.1,Pbr041309.1
GO:0004568	chitinase activity	30	3	0.1	0.32	0.00389	0.397487	MF	Pbr003454.1,Pbr009783.1,Pbr011974.1
GO:0006006	glucose metabolic process	27	3	0.111111	0.32	0.00403	0.28923	BP	Pbr015084.1,Pbr021914.1,Pbr038761.1
GO:0009526	plastid envelope	500	14	0.028	6.31	0.00419	0.0899541	CC	Pbr000144.1,Pbr001867.1,Pbr005261.1,Pbr007291.1,Pbr010654.1,Pbr012392.1,Pbr012401.1,Pbr015084.1,Pbr021388.1,Pbr023131.1,Pbr024504.1,Pbr036967.1,Pbr038761.1,Pbr041327.1
GO:0007017	microtubule-based process	213	8	0.0375587	2.56	0.00425	0.300398	BP	Pbr000209.1,Pbr004067.1,Pbr008220.1,Pbr019330.1,Pbr020322.1,Pbr020963.1,Pbr035333.1,Pbr039806.1
GO:0065008	regulation of biological quality	637	16	0.0251177	7.64	0.00436	0.303573	BP	Pbr005890.1,Pbr007289.1,Pbr011420.1,Pbr016044.1,Pbr016278.1,Pbr017974.1,Pbr020924.1,Pbr021231.1,Pbr023079.1,Pbr023131.1,Pbr024982.1,Pbr030676.1,Pbr036225.1,Pbr038583.1,Pbr040110.1,Pbr041327.1
GO:0005996	monosaccharide metabolic process	91	5	0.0549451	1.09	0.00478	0.320637	BP	Pbr012392.1,Pbr012401.1,Pbr015084.1,Pbr021914.1,Pbr038761.1
GO:0019320	hexose catabolic process	9	2	0.222222	0.11	0.00488	0.320637	BP	Pbr012392.1,Pbr012401.1
GO:0031647	regulation of protein stability	9	2	0.222222	0.11	0.00488	0.320637	BP	Pbr023131.1,Pbr041327.1
GO:0046365	monosaccharide catabolic process	9	2	0.222222	0.11	0.00488	0.320637	BP	Pbr012392.1,Pbr012401.1
GO:0009507	chloroplast	1747	34	0.0194619	22.05	0.00522	0.108671	CC	Pbr000144.1,Pbr000210.1,Pbr001545.1,Pbr001867.1,Pbr002834.1,Pbr005261.1,Pbr006550.1,Pbr007288.2,Pbr007291.1,Pbr008373.1,Pbr010654.1,Pbr011420.1,Pbr011422.1,Pbr012392.1,Pbr012401.1,Pbr013936.1,Pbr015084.1,Pbr017719.1,Pbr018985.1,Pbr019248.2,Pbr019368.1,Pbr021388.1,Pbr023079.1,Pbr023131.1,Pbr024504.1,Pbr025271.1,Pbr025296.1,Pbr029297.1,Pbr029314.1,Pbr035477.1,Pbr036225.1,Pbr036967.1,Pbr038761.1,Pbr…
GO:0016051	carbohydrate biosynthetic process	222	8	0.036036	2.66	0.00544	0.333916	BP	Pbr000518.1,Pbr002777.1,Pbr010916.1,Pbr016107.1,Pbr020910.1,Pbr028860.1,Pbr033653.1,Pbr037841.1
GO:0006026	aminoglycan catabolic process	30	3	0.1	0.36	0.00544	0.333916	BP	Pbr003454.1,Pbr009783.1,Pbr011974.1
GO:0006032	chitin catabolic process	30	3	0.1	0.36	0.00544	0.333916	BP	Pbr003454.1,Pbr009783.1,Pbr011974.1
GO:0046348	amino sugar catabolic process	30	3	0.1	0.36	0.00544	0.333916	BP	Pbr003454.1,Pbr009783.1,Pbr011974.1
GO:1901072	glucosamine-containing compound catabolic process	30	3	0.1	0.36	0.00544	0.333916	BP	Pbr003454.1,Pbr009783.1,Pbr011974.1
GO:0006000	fructose metabolic process	10	2	0.2	0.12	0.00605	0.344186	BP	Pbr012392.1,Pbr012401.1
GO:0009765	photosynthesis, light harvesting	10	2	0.2	0.12	0.00605	0.344186	BP	Pbr006550.1,Pbr007291.1
GO:0009827	plant-type cell wall modification	10	2	0.2	0.12	0.00605	0.344186	BP	Pbr002777.1,Pbr028860.1
GO:0010413	glucuronoxylan metabolic process	10	2	0.2	0.12	0.00605	0.344186	BP	Pbr033653.1,Pbr037841.1
GO:0010417	glucuronoxylan biosynthetic process	10	2	0.2	0.12	0.00605	0.344186	BP	Pbr033653.1,Pbr037841.1
GO:1905156	negative regulation of photosynthesis	10	2	0.2	0.12	0.00605	0.344186	BP	Pbr019368.1,Pbr036225.1
GO:0009505	plant-type cell wall	131	6	0.0458015	1.65	0.00624	0.126085	CC	Pbr012197.2,Pbr014509.1,Pbr015930.1,Pbr017290.1,Pbr020361.1,Pbr020387.1
GO:0016709	oxidoreductase activity, acting on paired donors, with incorporation or reduction of molecular oxygen, NAD(P)H as one donor, and incorporation of one atom of oxygen	69	4	0.057971	0.73	0.00627	0.49456	MF	Pbr017290.1,Pbr022529.1,Pbr022530.1,Pbr030117.1
GO:0050661	NADP binding	69	4	0.057971	0.73	0.00627	0.49456	MF	Pbr015084.1,Pbr021914.1,Pbr030117.1,Pbr038761.1
GO:0006030	chitin metabolic process	32	3	0.09375	0.38	0.00654	0.36758	BP	Pbr003454.1,Pbr009783.1,Pbr011974.1
GO:0009628	response to abiotic stimulus	1232	25	0.0202922	14.78	0.00682	0.378754	BP	Pbr000518.1,Pbr002834.1,Pbr005261.1,Pbr006780.1,Pbr006966.1,Pbr007291.1,Pbr009248.1,Pbr010916.1,Pbr012011.1,Pbr012107.1,Pbr012392.1,Pbr012401.1,Pbr012467.1,Pbr015084.1,Pbr017290.1,Pbr019368.1,Pbr024635.1,Pbr025271.1,Pbr025607.1,Pbr027126.1,Pbr029480.1,Pbr033501.1,Pbr036225.1,Pbr039106.1,Pbr040484.1
GO:0003918	DNA topoisomerase type II (ATP-hydrolyzing) activity	12	2	0.166667	0.13	0.00692	0.49456	MF	Pbr023876.1,Pbr023881.1
GO:0061505	DNA topoisomerase II activity	12	2	0.166667	0.13	0.00692	0.49456	MF	Pbr023876.1,Pbr023881.1
GO:0080167	response to karrikin	100	5	0.05	1.2	0.0071	0.389665	BP	Pbr002834.1,Pbr006780.1,Pbr007291.1,Pbr017290.1,Pbr033501.1
GO:0048037	cofactor binding	1390	25	0.0179856	14.77	0.00713	0.49456	MF	Pbr004373.1,Pbr005315.1,Pbr009248.1,Pbr009308.1,Pbr011422.1,Pbr015084.1,Pbr017290.1,Pbr018366.1,Pbr020556.1,Pbr020889.1,Pbr020890.1,Pbr021914.1,Pbr022529.1,Pbr022530.1,Pbr023131.1,Pbr029480.1,Pbr030107.1,Pbr030117.1,Pbr031334.1,Pbr037119.1,Pbr038761.1,Pbr040110.1,Pbr040489.1,Pbr040665.1,Pbr041327.1
GO:0030244	cellulose biosynthetic process	64	4	0.0625	0.77	0.0073	0.395983	BP	Pbr000518.1,Pbr002777.1,Pbr016107.1,Pbr028860.1
GO:0045454	cell redox homeostasis	188	7	0.037234	2.26	0.00767	0.411271	BP	Pbr007289.1,Pbr011420.1,Pbr016044.1,Pbr017974.1,Pbr021231.1,Pbr036225.1,Pbr038583.1
GO:0044264	cellular polysaccharide metabolic process	236	8	0.0338983	2.83	0.00776	0.411368	BP	Pbr000518.1,Pbr002777.1,Pbr010916.1,Pbr016107.1,Pbr020910.1,Pbr028860.1,Pbr033653.1,Pbr037841.1
GO:1901071	glucosamine-containing compound metabolic process	35	3	0.0857143	0.42	0.0084	0.440292	BP	Pbr003454.1,Pbr009783.1,Pbr011974.1
GO:0016054	organic acid catabolic process	68	4	0.0588235	0.82	0.00901	0.450619	BP	Pbr016278.1,Pbr018366.1,Pbr020924.1,Pbr023079.1
GO:0046395	carboxylic acid catabolic process	68	4	0.0588235	0.82	0.00901	0.450619	BP	Pbr016278.1,Pbr018366.1,Pbr020924.1,Pbr023079.1
GO:0090558	plant epidermis development	194	7	0.0360825	2.33	0.00904	0.450619	BP	Pbr003454.1,Pbr011974.1,Pbr013120.1,Pbr025607.1,Pbr031992.1,Pbr041609.1,Pbr041643.1
GO:0005975	carbohydrate metabolic process	1130	23	0.020354	13.56	0.00906	0.450619	BP	Pbr000518.1,Pbr002777.1,Pbr003454.1,Pbr005930.1,Pbr009783.1,Pbr010819.1,Pbr010916.1,Pbr011974.1,Pbr012055.1,Pbr012392.1,Pbr012401.1,Pbr013288.1,Pbr015084.1,Pbr015801.1,Pbr016107.1,Pbr020361.1,Pbr020910.1,Pbr021914.1,Pbr028860.1,Pbr033653.1,Pbr037841.1,Pbr038761.1,Pbr039769.1
GO:1901606	alpha-amino acid catabolic process	36	3	0.0833333	0.43	0.00908	0.450619	BP	Pbr016278.1,Pbr020924.1,Pbr023079.1
GO:0012511	monolayer-surrounded lipid storage body	12	2	0.166667	0.15	0.00961	0.188631	CC	Pbr012582.1,Pbr027006.1
GO:0006743	ubiquinone metabolic process	13	2	0.153846	0.16	0.01024	0.4976	BP	Pbr017290.1,Pbr026213.1
GO:0006744	ubiquinone biosynthetic process	13	2	0.153846	0.16	0.01024	0.4976	BP	Pbr017290.1,Pbr026213.1
GO:0030243	cellulose metabolic process	71	4	0.056338	0.85	0.01046	0.503051	BP	Pbr000518.1,Pbr002777.1,Pbr016107.1,Pbr028860.1
GO:0004497	monooxygenase activity	124	5	0.0403226	1.32	0.01053	0.49456	MF	Pbr000325.1,Pbr017290.1,Pbr022529.1,Pbr022530.1,Pbr030117.1
GO:0003934	GTP cyclohydrolase I activity	1	1	1	0.01	0.01063	0.49456	MF	Pbr002182.1
GO:0004503	monophenol monooxygenase activity	1	1	1	0.01	0.01063	0.49456	MF	Pbr000325.1
GO:0008569	ATP-dependent microtubule motor activity, minus-end-directed	1	1	1	0.01	0.01063	0.49456	MF	Pbr000209.1
GO:0008909	isochorismate synthase activity	1	1	1	0.01	0.01063	0.49456	MF	Pbr011477.1
GO:0010487	thermospermine synthase activity	1	1	1	0.01	0.01063	0.49456	MF	Pbr024982.1
GO:0015146	pentose transmembrane transporter activity	1	1	1	0.01	0.01063	0.49456	MF	Pbr038549.1
GO:0015148	D-xylose transmembrane transporter activity	1	1	1	0.01	0.01063	0.49456	MF	Pbr038549.1
GO:0015168	glycerol transmembrane transporter activity	1	1	1	0.01	0.01063	0.49456	MF	Pbr038549.1
GO:0015575	mannitol transmembrane transporter activity	1	1	1	0.01	0.01063	0.49456	MF	Pbr038549.1
GO:0015576	sorbitol transmembrane transporter activity	1	1	1	0.01	0.01063	0.49456	MF	Pbr038549.1
GO:0015591	D-ribose transmembrane transporter activity	1	1	1	0.01	0.01063	0.49456	MF	Pbr038549.1
GO:0016710	trans-cinnamate 4-monooxygenase activity	1	1	1	0.01	0.01063	0.49456	MF	Pbr017290.1
GO:0016716	oxidoreductase activity, acting on paired donors, with incorporation or reduction of molecular oxygen, another compound as one donor, and incorporation of one atom of oxygen	1	1	1	0.01	0.01063	0.49456	MF	Pbr000325.1
GO:0017096	acetylserotonin O-methyltransferase activity	1	1	1	0.01	0.01063	0.49456	MF	Pbr030676.1
GO:0036263	L-DOPA monooxygenase activity	1	1	1	0.01	0.01063	0.49456	MF	Pbr000325.1
GO:0045431	flavonol synthase activity	1	1	1	0.01	0.01063	0.49456	MF	Pbr033501.1
GO:0047668	amygdalin beta-glucosidase activity	1	1	1	0.01	0.01063	0.49456	MF	Pbr020361.1
GO:0080081	4-methylumbelliferyl-beta-D-glucopyranoside beta-glucosidase activity	1	1	1	0.01	0.01063	0.49456	MF	Pbr020361.1
GO:0080082	esculin beta-glucosidase activity	1	1	1	0.01	0.01063	0.49456	MF	Pbr020361.1
GO:0004144	diacylglycerol O-acyltransferase activity	15	2	0.133333	0.16	0.01078	0.49456	MF	Pbr022514.3,Pbr026829.1
GO:0016405	CoA-ligase activity	15	2	0.133333	0.16	0.01078	0.49456	MF	Pbr024635.1,Pbr026213.1
GO:0044262	cellular carbohydrate metabolic process	355	10	0.028169	4.26	0.0108	0.513578	BP	Pbr000518.1,Pbr002777.1,Pbr010916.1,Pbr012392.1,Pbr012401.1,Pbr016107.1,Pbr020910.1,Pbr028860.1,Pbr033653.1,Pbr037841.1
GO:0009941	chloroplast envelope	449	12	0.0267261	5.67	0.0112	0.213733	CC	Pbr000144.1,Pbr001867.1,Pbr005261.1,Pbr007291.1,Pbr010654.1,Pbr015084.1,Pbr021388.1,Pbr023131.1,Pbr024504.1,Pbr036967.1,Pbr038761.1,Pbr041327.1
GO:0009063	cellular amino acid catabolic process	39	3	0.0769231	0.47	0.01133	0.513578	BP	Pbr016278.1,Pbr020924.1,Pbr023079.1
GO:0045489	pectin biosynthetic process	14	2	0.142857	0.17	0.01186	0.513578	BP	Pbr002777.1,Pbr028860.1
GO:0051287	NAD binding	83	4	0.0481928	0.88	0.01188	0.529145	MF	Pbr015084.1,Pbr021914.1,Pbr030107.1,Pbr038761.1
GO:0007053	spindle assembly involved in male meiosis	1	1	1	0.01	0.012	0.513578	BP	Pbr000209.1
GO:0009971	anastral spindle assembly involved in male meiosis	1	1	1	0.01	0.012	0.513578	BP	Pbr000209.1
GO:0033240	positive regulation of cellular amine metabolic process	1	1	1	0.01	0.012	0.513578	BP	Pbr005890.1
GO:0035998	7,8-dihydroneopterin 3'-triphosphate biosynthetic process	1	1	1	0.01	0.012	0.513578	BP	Pbr002182.1
GO:0036290	protein trans-autophosphorylation	1	1	1	0.01	0.012	0.513578	BP	Pbr023210.1
GO:0045764	positive regulation of cellular amino acid metabolic process	1	1	1	0.01	0.012	0.513578	BP	Pbr005890.1
GO:0051066	dihydrobiopterin metabolic process	1	1	1	0.01	0.012	0.513578	BP	Pbr002182.1
GO:0055048	anastral spindle assembly	1	1	1	0.01	0.012	0.513578	BP	Pbr000209.1
GO:0090358	positive regulation of tryptophan metabolic process	1	1	1	0.01	0.012	0.513578	BP	Pbr005890.1
GO:0016168	chlorophyll binding	45	3	0.0666667	0.48	0.01211	0.529145	MF	Pbr011422.1,Pbr023131.1,Pbr041327.1
GO:0004506	squalene monooxygenase activity	16	2	0.125	0.17	0.01224	0.529145	MF	Pbr022529.1,Pbr022530.1
GO:0006040	amino sugar metabolic process	41	3	0.0731707	0.49	0.01298	0.55047	BP	Pbr003454.1,Pbr009783.1,Pbr011974.1
GO:0009888	tissue development	423	11	0.0260047	5.08	0.01338	0.562322	BP	Pbr003454.1,Pbr011974.1,Pbr013120.1,Pbr015116.1,Pbr017488.1,Pbr023210.1,Pbr024982.1,Pbr025607.1,Pbr031992.1,Pbr041609.1,Pbr041643.1
GO:0046688	response to copper ion	15	2	0.133333	0.18	0.01358	0.565631	BP	Pbr012011.1,Pbr034913.1
GO:0015923	mannosidase activity	17	2	0.117647	0.18	0.01377	0.569357	MF	Pbr005930.1,Pbr020361.1
GO:0050308	sugar-phosphatase activity	17	2	0.117647	0.18	0.01377	0.569357	MF	Pbr012392.1,Pbr012401.1
GO:0051213	dioxygenase activity	87	4	0.045977	0.92	0.01393	0.569357	MF	Pbr004541.1,Pbr004568.1,Pbr025271.1,Pbr033501.1
GO:0006022	aminoglycan metabolic process	43	3	0.0697674	0.52	0.01477	0.609753	BP	Pbr003454.1,Pbr009783.1,Pbr011974.1
GO:0009524	phragmoplast	41	3	0.0731707	0.52	0.01478	0.274429	CC	Pbr000209.1,Pbr006966.1,Pbr028165.1
GO:0051274	beta-glucan biosynthetic process	81	4	0.0493827	0.97	0.01634	0.66865	BP	Pbr000518.1,Pbr002777.1,Pbr016107.1,Pbr028860.1
GO:0003916	DNA topoisomerase activity	19	2	0.105263	0.2	0.01708	0.673611	MF	Pbr023876.1,Pbr023881.1
GO:0016411	acylglycerol O-acyltransferase activity	19	2	0.105263	0.2	0.01708	0.673611	MF	Pbr022514.3,Pbr026829.1
GO:0044085	cellular component biogenesis	688	15	0.0218023	8.26	0.01899	0.770323	BP	Pbr000209.1,Pbr000518.1,Pbr002777.1,Pbr003454.1,Pbr004921.1,Pbr005890.1,Pbr007185.1,Pbr010916.1,Pbr011974.1,Pbr019368.1,Pbr020910.1,Pbr021135.1,Pbr028860.1,Pbr033653.1,Pbr037841.1
GO:0009664	plant-type cell wall organization	85	4	0.0470588	1.02	0.01917	0.770323	BP	Pbr002777.1,Pbr007185.1,Pbr009385.1,Pbr028860.1
GO:0006265	DNA topological change	18	2	0.111111	0.22	0.01932	0.770323	BP	Pbr023876.1,Pbr023881.1
GO:0016747	transferase activity, transferring acyl groups other than amino-acyl groups	376	9	0.0239362	4	0.01965	0.740478	MF	Pbr000070.1,Pbr002777.1,Pbr010916.1,Pbr012467.1,Pbr022514.3,Pbr026829.1,Pbr028860.1,Pbr032991.1,Pbr035966.1
GO:0005507	copper ion binding	199	6	0.0301508	2.12	0.0199	0.740478	MF	Pbr003857.1,Pbr033951.1,Pbr034913.1,Pbr035962.1,Pbr039481.1,Pbr042315.1
GO:0004459	L-lactate dehydrogenase activity	2	1	0.5	0.02	0.02114	0.740478	MF	Pbr012055.1
GO:0005354	galactose transmembrane transporter activity	2	1	0.5	0.02	0.02114	0.740478	MF	Pbr038549.1
GO:0016207	4-coumarate-CoA ligase activity	2	1	0.5	0.02	0.02114	0.740478	MF	Pbr024635.1
GO:0016768	spermine synthase activity	2	1	0.5	0.02	0.02114	0.740478	MF	Pbr024982.1
GO:0050486	intramolecular transferase activity, transferring hydroxy groups	2	1	0.5	0.02	0.02114	0.740478	MF	Pbr011477.1
GO:0005811	lipid droplet	18	2	0.111111	0.23	0.0212	0.383274	CC	Pbr012582.1,Pbr027006.1
GO:0051273	beta-glucan metabolic process	88	4	0.0454545	1.06	0.02147	0.848793	BP	Pbr000518.1,Pbr002777.1,Pbr016107.1,Pbr028860.1
GO:0046906	tetrapyrrole binding	648	13	0.0200617	6.89	0.02173	0.740478	MF	Pbr005315.1,Pbr009248.1,Pbr009308.1,Pbr011422.1,Pbr017290.1,Pbr020889.1,Pbr020890.1,Pbr023131.1,Pbr029480.1,Pbr031334.1,Pbr040489.1,Pbr040665.1,Pbr041327.1
GO:0016620	oxidoreductase activity, acting on the aldehyde or oxo group of donors, NAD or NADP as acceptor	56	3	0.0535714	0.6	0.02174	0.740478	MF	Pbr015084.1,Pbr021914.1,Pbr038761.1
GO:0019203	carbohydrate phosphatase activity	22	2	0.0909091	0.23	0.02259	0.757945	MF	Pbr012392.1,Pbr012401.1
GO:0005976	polysaccharide metabolic process	288	8	0.0277778	3.46	0.02319	0.876432	BP	Pbr000518.1,Pbr002777.1,Pbr010916.1,Pbr016107.1,Pbr020910.1,Pbr028860.1,Pbr033653.1,Pbr037841.1
GO:0002119	nematode larval development	2	1	0.5	0.02	0.02386	0.876432	BP	Pbr001078.1
GO:0002164	larval development	2	1	0.5	0.02	0.02386	0.876432	BP	Pbr001078.1
GO:0010116	positive regulation of abscisic acid biosynthetic process	2	1	0.5	0.02	0.02386	0.876432	BP	Pbr000518.1
GO:0030186	melatonin metabolic process	2	1	0.5	0.02	0.02386	0.876432	BP	Pbr030676.1
GO:0030187	melatonin biosynthetic process	2	1	0.5	0.02	0.02386	0.876432	BP	Pbr030676.1
GO:0061062	regulation of nematode larval development	2	1	0.5	0.02	0.02386	0.876432	BP	Pbr001078.1
GO:0090306	spindle assembly involved in meiosis	2	1	0.5	0.02	0.02386	0.876432	BP	Pbr000209.1
GO:0090357	regulation of tryptophan metabolic process	2	1	0.5	0.02	0.02386	0.876432	BP	Pbr005890.1
GO:1901136	carbohydrate derivative catabolic process	52	3	0.0576923	0.62	0.02446	0.891452	BP	Pbr003454.1,Pbr009783.1,Pbr011974.1
GO:0003950	NAD+ ADP-ribosyltransferase activity	23	2	0.0869565	0.24	0.02457	0.812255	MF	Pbr019206.1,Pbr032441.1
GO:0010026	trichome differentiation	92	4	0.0434783	1.1	0.02481	0.897199	BP	Pbr003454.1,Pbr011974.1,Pbr025607.1,Pbr041643.1
GO:1901575	organic substance catabolic process	715	15	0.020979	8.58	0.02571	0.922593	BP	Pbr003454.1,Pbr003857.1,Pbr009783.1,Pbr011974.1,Pbr012392.1,Pbr012401.1,Pbr012920.1,Pbr016278.1,Pbr018366.1,Pbr020924.1,Pbr023079.1,Pbr033951.1,Pbr034913.1,Pbr035962.1,Pbr042315.1
GO:0044425	membrane part	1955	34	0.0173913	24.68	0.0271	0.477377	CC	Pbr000144.1,Pbr000210.1,Pbr002482.1,Pbr002834.1,Pbr004851.1,Pbr005890.1,Pbr007185.1,Pbr007288.2,Pbr011422.1,Pbr012365.1,Pbr012582.1,Pbr015935.1,Pbr019368.1,Pbr020959.2,Pbr021229.1,Pbr021388.1,Pbr022529.1,Pbr022530.1,Pbr023131.1,Pbr024501.1,Pbr025296.1,Pbr027006.1,Pbr028626.1,Pbr028645.1,Pbr031395.1,Pbr033766.1,Pbr033791.1,Pbr036225.1,Pbr037072.1,Pbr037429.2,Pbr038549.1,Pbr041327.1,Pbr042043.1,Pbr…
GO:0009644	response to high light intensity	56	3	0.0535714	0.67	0.02964	1	BP	Pbr007291.1,Pbr019368.1,Pbr036225.1
GO:0004457	lactate dehydrogenase activity	3	1	0.333333	0.03	0.03155	0.921096	MF	Pbr012055.1
GO:0005355	glucose transmembrane transporter activity	3	1	0.333333	0.03	0.03155	0.921096	MF	Pbr038549.1
GO:0008839	4-hydroxy-tetrahydrodipicolinate reductase	3	1	0.333333	0.03	0.03155	0.921096	MF	Pbr013936.1
GO:0016985	mannan endo-1,4-beta-mannosidase activity	3	1	0.333333	0.03	0.03155	0.921096	MF	Pbr005930.1
GO:0030332	cyclin binding	3	1	0.333333	0.03	0.03155	0.921096	MF	Pbr028501.1
GO:0080079	cellobiose glucosidase activity	3	1	0.333333	0.03	0.03155	0.921096	MF	Pbr020361.1
GO:0080083	beta-gentiobiose beta-glucosidase activity	3	1	0.333333	0.03	0.03155	0.921096	MF	Pbr020361.1
GO:0080116	glucuronoxylan glucuronosyltransferase activity	3	1	0.333333	0.03	0.03155	0.921096	MF	Pbr037841.1
GO:1990939	ATP-dependent microtubule motor activity	3	1	0.333333	0.03	0.03155	0.921096	MF	Pbr000209.1
GO:0050662	coenzyme binding	616	12	0.0194805	6.55	0.03258	0.938972	MF	Pbr004373.1,Pbr015084.1,Pbr018366.1,Pbr020556.1,Pbr021914.1,Pbr022529.1,Pbr022530.1,Pbr030107.1,Pbr030117.1,Pbr037119.1,Pbr038761.1,Pbr040110.1
GO:0016903	oxidoreductase activity, acting on the aldehyde or oxo group of donors	66	3	0.0454545	0.7	0.03324	0.943317	MF	Pbr015084.1,Pbr021914.1,Pbr038761.1
GO:0017144	drug metabolic process	487	11	0.0225873	5.84	0.03337	1	BP	Pbr000144.1,Pbr002777.1,Pbr003454.1,Pbr009783.1,Pbr011974.1,Pbr016278.1,Pbr020924.1,Pbr023079.1,Pbr028860.1,Pbr030676.1,Pbr040110.1
GO:0016462	pyrophosphatase activity	834	15	0.0179856	8.86	0.03357	0.943317	MF	Pbr000144.1,Pbr000209.1,Pbr001867.1,Pbr004067.1,Pbr004851.1,Pbr008220.1,Pbr016422.1,Pbr019330.1,Pbr020322.1,Pbr020963.1,Pbr023876.1,Pbr023881.1,Pbr029287.1,Pbr035333.1,Pbr039806.1
GO:0005618	cell wall	408	10	0.0245098	5.15	0.0336	0.57708	CC	Pbr000518.1,Pbr006966.1,Pbr012197.2,Pbr014509.1,Pbr015930.1,Pbr017290.1,Pbr020361.1,Pbr020387.1,Pbr023878.1,Pbr039481.1
GO:0019725	cellular homeostasis	254	7	0.0275591	3.05	0.03388	1	BP	Pbr007289.1,Pbr011420.1,Pbr016044.1,Pbr017974.1,Pbr021231.1,Pbr036225.1,Pbr038583.1
GO:0009416	response to light stimulus	428	10	0.0233645	5.14	0.03413	1	BP	Pbr002834.1,Pbr005261.1,Pbr007291.1,Pbr012011.1,Pbr012467.1,Pbr015084.1,Pbr017290.1,Pbr019368.1,Pbr024635.1,Pbr036225.1
GO:0030312	external encapsulating structure	410	10	0.0243902	5.18	0.03457	0.579258	CC	Pbr000518.1,Pbr006966.1,Pbr012197.2,Pbr014509.1,Pbr015930.1,Pbr017290.1,Pbr020361.1,Pbr020387.1,Pbr023878.1,Pbr039481.1
GO:0032504	multicellular organism reproduction	150	5	0.0333333	1.8	0.03474	1	BP	Pbr000209.1,Pbr003454.1,Pbr011974.1,Pbr025607.1,Pbr041643.1
GO:0010115	regulation of abscisic acid biosynthetic process	3	1	0.333333	0.04	0.03557	1	BP	Pbr000518.1
GO:0030497	fatty acid elongation	3	1	0.333333	0.04	0.03557	1	BP	Pbr012467.1
GO:0051782	negative regulation of cell division	3	1	0.333333	0.04	0.03557	1	BP	Pbr023210.1
GO:0016763	transferase activity, transferring pentosyl groups	68	3	0.0441176	0.72	0.03585	0.994948	MF	Pbr019206.1,Pbr032441.1,Pbr037841.1
GO:0009250	glucan biosynthetic process	104	4	0.0384615	1.25	0.0366	1	BP	Pbr000518.1,Pbr002777.1,Pbr016107.1,Pbr028860.1
GO:0010287	plastoglobule	146	5	0.0342466	1.84	0.03743	0.611909	CC	Pbr005261.1,Pbr007291.1,Pbr019248.2,Pbr019368.1,Pbr021388.1
GO:0009056	catabolic process	752	15	0.0199468	9.02	0.03763	1	BP	Pbr003454.1,Pbr003857.1,Pbr009783.1,Pbr011974.1,Pbr012392.1,Pbr012401.1,Pbr012920.1,Pbr016278.1,Pbr018366.1,Pbr020924.1,Pbr023079.1,Pbr033951.1,Pbr034913.1,Pbr035962.1,Pbr042315.1
GO:0016818	hydrolase activity, acting on acid anhydrides, in phosphorus-containing anhydrides	848	15	0.0176887	9.01	0.03795	1	MF	Pbr000144.1,Pbr000209.1,Pbr001867.1,Pbr004067.1,Pbr004851.1,Pbr008220.1,Pbr016422.1,Pbr019330.1,Pbr020322.1,Pbr020963.1,Pbr023876.1,Pbr023881.1,Pbr029287.1,Pbr035333.1,Pbr039806.1
GO:0010319	stromule	59	3	0.0508475	0.74	0.0383	0.611909	CC	Pbr012392.1,Pbr012401.1,Pbr015084.1
GO:0016702	oxidoreductase activity, acting on single donors with incorporation of molecular oxygen, incorporation of two atoms of oxygen	70	3	0.0428571	0.74	0.03857	1	MF	Pbr004541.1,Pbr004568.1,Pbr025271.1
GO:0009642	response to light intensity	106	4	0.0377358	1.27	0.03883	1	BP	Pbr007291.1,Pbr012011.1,Pbr019368.1,Pbr036225.1
GO:0046983	protein dimerization activity	634	12	0.0189274	6.74	0.03921	1	MF	Pbr002182.1,Pbr002812.1,Pbr007793.1,Pbr013869.1,Pbr017059.1,Pbr019548.1,Pbr023206.1,Pbr026824.1,Pbr029989.1,Pbr030676.1,Pbr037113.1,Pbr038570.1
GO:0016746	transferase activity, transferring acyl groups	428	9	0.021028	4.55	0.0401	1	MF	Pbr000070.1,Pbr002777.1,Pbr010916.1,Pbr012467.1,Pbr022514.3,Pbr026829.1,Pbr028860.1,Pbr032991.1,Pbr035966.1
GO:0016717	oxidoreductase activity, acting on paired donors, with oxidation of a pair of donors resulting in the reduction of molecular oxygen to two molecules of water	30	2	0.0666667	0.32	0.04026	1	MF	Pbr001965.1,Pbr029387.1
GO:0009735	response to cytokinin	157	5	0.0318471	1.88	0.04099	1	BP	Pbr010654.1,Pbr012011.1,Pbr012392.1,Pbr012401.1,Pbr025607.1
GO:0009314	response to radiation	442	10	0.0226244	5.3	0.04102	1	BP	Pbr002834.1,Pbr005261.1,Pbr007291.1,Pbr012011.1,Pbr012467.1,Pbr015084.1,Pbr017290.1,Pbr019368.1,Pbr024635.1,Pbr036225.1
GO:0045488	pectin metabolic process	27	2	0.0740741	0.32	0.04132	1	BP	Pbr002777.1,Pbr028860.1
GO:0004106	chorismate mutase activity	4	1	0.25	0.04	0.04184	1	MF	Pbr019996.1
GO:0005365	myo-inositol transmembrane transporter activity	4	1	0.25	0.04	0.04184	1	MF	Pbr038549.1
GO:0009922	fatty acid elongase activity	4	1	0.25	0.04	0.04184	1	MF	Pbr012467.1
GO:0010436	carotenoid dioxygenase activity	4	1	0.25	0.04	0.04184	1	MF	Pbr025271.1
GO:0045549	9-cis-epoxycarotenoid dioxygenase activity	4	1	0.25	0.04	0.04184	1	MF	Pbr025271.1
GO:0016817	hydrolase activity, acting on acid anhydrides	863	15	0.0173812	9.17	0.0431	1	MF	Pbr000144.1,Pbr000209.1,Pbr001867.1,Pbr004067.1,Pbr004851.1,Pbr008220.1,Pbr016422.1,Pbr019330.1,Pbr020322.1,Pbr020963.1,Pbr023876.1,Pbr023881.1,Pbr029287.1,Pbr035333.1,Pbr039806.1
GO:0017111	nucleoside-triphosphatase activity	789	14	0.017744	8.39	0.04311	1	MF	Pbr000144.1,Pbr000209.1,Pbr001867.1,Pbr004067.1,Pbr004851.1,Pbr008220.1,Pbr019330.1,Pbr020322.1,Pbr020963.1,Pbr023876.1,Pbr023881.1,Pbr029287.1,Pbr035333.1,Pbr039806.1
GO:0010393	galacturonan metabolic process	28	2	0.0714286	0.34	0.04415	1	BP	Pbr002777.1,Pbr028860.1
GO:0009409	response to cold	272	7	0.0257353	3.26	0.04614	1	BP	Pbr007291.1,Pbr010916.1,Pbr012011.1,Pbr012392.1,Pbr012401.1,Pbr012467.1,Pbr015084.1
GO:0006739	NADP metabolic process	29	2	0.0689655	0.35	0.04706	1	BP	Pbr023131.1,Pbr041327.1
GO:0010089	xylem development	29	2	0.0689655	0.35	0.04706	1	BP	Pbr017488.1,Pbr024982.1
GO:0009652	thigmotropism	4	1	0.25	0.05	0.04715	1	BP	Pbr006966.1
GO:0009768	photosynthesis, light harvesting in photosystem I	4	1	0.25	0.05	0.04715	1	BP	Pbr007291.1
GO:0009819	drought recovery	4	1	0.25	0.05	0.04715	1	BP	Pbr012107.1
GO:0035304	regulation of protein dephosphorylation	4	1	0.25	0.05	0.04715	1	BP	Pbr019368.1
GO:0090355	positive regulation of auxin metabolic process	4	1	0.25	0.05	0.04715	1	BP	Pbr005890.1
GO:1902932	positive regulation of alcohol biosynthetic process	4	1	0.25	0.05	0.04715	1	BP	Pbr000518.1
GO:2000122	negative regulation of stomatal complex development	4	1	0.25	0.05	0.04715	1	BP	Pbr013120.1
group10	GO	Term	Annotated	Significant	Rich_factor	Expected	p_value	padj	type
group10	GO:0016746	transferase activity, transferring acyl groups	428	7	0.0163551	1.19	0.00018	0.40464	MF
group10	GO:0016747	transferase activity, transferring acyl groups other than amino-acyl groups	376	6	0.0159574	1.04	0.0006	0.6744	MF
group10	GO:0055114	oxidation-reduction process	2176	14	0.00643382	6.2	0.0023	1	BP
group10	GO:0009905	ent-copalyl diphosphate synthase activity	1	1	1	0	0.00277	1	MF
group10	GO:0034768	(E)-beta-ocimene synthase activity	1	1	1	0	0.00277	1	MF
group10	GO:0050551	myrcene synthase activity	1	1	1	0	0.00277	1	MF
group10	GO:0016491	oxidoreductase activity	2413	14	0.00580191	6.68	0.00545	1	MF
group10	GO:0010279	indole-3-acetic acid amido synthetase activity	2	1	0.5	0.01	0.00553	1	MF
group10	GO:0045736	negative regulation of cyclin-dependent protein serine/threonine kinase activity	2	1	0.5	0.01	0.0057	1	BP
group10	GO:1904030	negative regulation of cyclin-dependent protein kinase activity	2	1	0.5	0.01	0.0057	1	BP
group10	GO:0003824	catalytic activity	11068	41	0.00370437	30.64	0.00582	1	MF
group10	GO:0001673	male germ cell nucleus	3	1	0.333333	0.01	0.006	1	CC
group10	GO:0043073	germ cell nucleus	4	1	0.25	0.01	0.008	1	CC
group10	GO:0030332	cyclin binding	3	1	0.333333	0.01	0.00828	1	MF
group10	GO:0016098	monoterpenoid metabolic process	3	1	0.333333	0.01	0.0085	1	BP
group10	GO:0016099	monoterpenoid biosynthetic process	3	1	0.333333	0.01	0.0085	1	BP
group10	GO:2000123	positive regulation of stomatal complex development	3	1	0.333333	0.01	0.0085	1	BP
group10	GO:0010333	terpene synthase activity	53	2	0.0377358	0.15	0.00949	1	MF
group10	GO:0006469	negative regulation of protein kinase activity	4	1	0.25	0.01	0.0114	1	BP
group10	GO:0033673	negative regulation of kinase activity	4	1	0.25	0.01	0.0114	1	BP
group10	GO:0071901	negative regulation of protein serine/threonine kinase activity	4	1	0.25	0.01	0.0114	1	BP
group10	GO:0016838	carbon-oxygen lyase activity, acting on phosphates	61	2	0.0327869	0.17	0.01243	1	MF
group10	GO:0001933	negative regulation of protein phosphorylation	5	1	0.2	0.01	0.0142	1	BP
group10	GO:0042326	negative regulation of phosphorylation	5	1	0.2	0.01	0.0142	1	BP
group10	GO:0080027	response to herbivore	5	1	0.2	0.01	0.0142	1	BP
group10	GO:0016114	terpenoid biosynthetic process	65	2	0.0307692	0.19	0.0148	1	BP
group10	GO:0010563	negative regulation of phosphorus metabolic process	7	1	0.142857	0.02	0.0198	1	BP
group10	GO:0045936	negative regulation of phosphate metabolic process	7	1	0.142857	0.02	0.0198	1	BP
group10	GO:0051348	negative regulation of transferase activity	7	1	0.142857	0.02	0.0198	1	BP
group10	GO:0004861	cyclin-dependent protein serine/threonine kinase inhibitor activity	8	1	0.125	0.02	0.02194	1	MF
group10	GO:0030291	protein serine/threonine kinase inhibitor activity	8	1	0.125	0.02	0.02194	1	MF
group10	GO:0004553	hydrolase activity, hydrolyzing O-glycosyl compounds	593	5	0.0084317	1.64	0.02404	1	MF
group10	GO:0006721	terpenoid metabolic process	85	2	0.0235294	0.24	0.0245	1	BP
group10	GO:0020037	heme binding	601	5	0.00831947	1.66	0.02529	1	MF
group10	GO:0009686	gibberellin biosynthetic process	9	1	0.111111	0.03	0.0254	1	BP
group10	GO:0004860	protein kinase inhibitor activity	10	1	0.1	0.03	0.02735	1	MF
group10	GO:0016538	cyclin-dependent protein serine/threonine kinase regulator activity	10	1	0.1	0.03	0.02735	1	MF
group10	GO:0007050	cell cycle arrest	10	1	0.1	0.03	0.0282	1	BP
group10	GO:0010375	stomatal complex patterning	10	1	0.1	0.03	0.0282	1	BP
group10	GO:2000038	regulation of stomatal complex development	10	1	0.1	0.03	0.0282	1	BP
group10	GO:0031012	extracellular matrix	15	1	0.0666667	0.03	0.03	1	CC
group10	GO:0019210	kinase inhibitor activity	11	1	0.0909091	0.03	0.03004	1	MF
group10	GO:0016798	hydrolase activity, acting on glycosyl bonds	632	5	0.00791139	1.75	0.03051	1	MF
group10	GO:0008299	isoprenoid biosynthetic process	96	2	0.0208333	0.27	0.0306	1	BP
group10	GO:0046906	tetrapyrrole binding	648	5	0.00771605	1.79	0.03346	1	MF
group10	GO:0016102	diterpenoid biosynthetic process	12	1	0.0833333	0.03	0.0337	1	BP
group10	GO:0005576	extracellular region	364	3	0.00824176	0.73	0.035	1	CC
group10	GO:0009756	carbohydrate mediated signaling	13	1	0.0769231	0.04	0.0365	1	BP
group10	GO:0010182	sugar mediated signaling pathway	13	1	0.0769231	0.04	0.0365	1	BP
group10	GO:0031400	negative regulation of protein modification process	13	1	0.0769231	0.04	0.0365	1	BP
group10	GO:0006855	drug transmembrane transport	106	2	0.0188679	0.3	0.0367	1	BP
group10	GO:0048037	cofactor binding	1390	8	0.0057554	3.85	0.03715	1	MF
group10	GO:0009685	gibberellin metabolic process	14	1	0.0714286	0.04	0.0392	1	BP
group10	GO:0004506	squalene monooxygenase activity	16	1	0.0625	0.04	0.04341	1	MF
group10	GO:0006720	isoprenoid metabolic process	117	2	0.017094	0.33	0.0439	1	BP
group10	GO:0000079	regulation of cyclin-dependent protein serine/threonine kinase activity	16	1	0.0625	0.05	0.0447	1	BP
group10	GO:0048658	anther wall tapetum development	16	1	0.0625	0.05	0.0447	1	BP
group10	GO:0052543	callose deposition in cell wall	16	1	0.0625	0.05	0.0447	1	BP
group10	GO:0015893	drug transport	120	2	0.0166667	0.34	0.0459	1	BP
group10	GO:0042545	cell wall modification	120	2	0.0166667	0.34	0.0459	1	BP
group10	GO:0015238	drug transmembrane transporter activity	124	2	0.016129	0.34	0.04637	1	MF
group10	GO:0052386	cell wall thickening	17	1	0.0588235	0.05	0.0474	1	BP
group10	GO:1904029	regulation of cyclin-dependent protein kinase activity	17	1	0.0588235	0.05	0.0474	1	BP
group11	GO	Term	Annotated	Significant	Rich_factor	Expected	p_value	padj	type
group11	GO:0010542	nitrate efflux transmembrane transporter activity	1	1	1	0	0.002	1	MF
group11	GO:0010447	response to acidic pH	1	1	1	0	0.0021	1	BP
group11	GO:0051382	kinetochore assembly	1	1	1	0	0.0021	1	BP
group11	GO:0051383	kinetochore organization	1	1	1	0	0.0021	1	BP
group11	GO:0032504	multicellular organism reproduction	150	3	0.02	0.32	0.004	1	BP
group11	GO:0016788	hydrolase activity, acting on ester bonds	760	6	0.00789474	1.53	0.004	1	MF
group11	GO:0004353	glutamate dehydrogenase [NAD(P)+] activity	2	1	0.5	0	0.004	1	MF
group11	GO:0015513	high-affinity secondary active nitrite transmembrane transporter activity	2	1	0.5	0	0.004	1	MF
group11	GO:0031957	very long-chain fatty acid-CoA ligase activity	2	1	0.5	0	0.004	1	MF
group11	GO:0045922	negative regulation of fatty acid metabolic process	2	1	0.5	0	0.0043	1	BP
group11	GO:0046322	negative regulation of fatty acid oxidation	2	1	0.5	0	0.0043	1	BP
group11	GO:2000025	regulation of leaf formation	2	1	0.5	0	0.0043	1	BP
group11	GO:0009044	xylan 1,4-beta-xylosidase activity	3	1	0.333333	0.01	0.006	1	MF
group11	GO:0071944	cell periphery	1612	11	0.00682382	4.93	0.0064	1	CC
group11	GO:0009268	response to pH	3	1	0.333333	0.01	0.0064	1	BP
group11	GO:0045493	xylan catabolic process	3	1	0.333333	0.01	0.0064	1	BP
group11	GO:0003677	DNA binding	2396	11	0.00459098	4.81	0.0067	1	MF
group11	GO:0009505	plant-type cell wall	131	3	0.0229008	0.4	0.0073	1	CC
group11	GO:0016713	oxidoreductase activity, acting on paired donors, with incorporation or reduction of molecular oxygen, reduced iron-sulfur protein as one donor, and incorporation of one atom of oxygen	4	1	0.25	0.01	0.008	1	MF
group11	GO:0018685	alkane 1-monooxygenase activity	4	1	0.25	0.01	0.008	1	MF
group11	GO:0097599	xylanase activity	4	1	0.25	0.01	0.008	1	MF
group11	GO:1901371	regulation of leaf morphogenesis	4	1	0.25	0.01	0.0085	1	BP
group11	GO:0003849	3-deoxy-7-phosphoheptulonate synthase activity	5	1	0.2	0.01	0.01	1	MF
group11	GO:0003984	acetolactate synthase activity	5	1	0.2	0.01	0.01	1	MF
group11	GO:0046320	regulation of fatty acid oxidation	5	1	0.2	0.01	0.0106	1	BP
group11	GO:1901562	response to paraquat	5	1	0.2	0.01	0.0106	1	BP
group11	GO:0004467	long-chain fatty acid-CoA ligase activity	6	1	0.166667	0.01	0.012	1	MF
group11	GO:0015562	efflux transmembrane transporter activity	6	1	0.166667	0.01	0.012	1	MF
group11	GO:0015645	fatty acid ligase activity	6	1	0.166667	0.01	0.012	1	MF
group11	GO:0047372	acylglycerol lipase activity	6	1	0.166667	0.01	0.012	1	MF
group11	GO:0030093	chloroplast photosystem I	4	1	0.25	0.01	0.0122	1	CC
group11	GO:0006631	fatty acid metabolic process	228	3	0.0131579	0.49	0.0126	1	BP
group11	GO:0010338	leaf formation	6	1	0.166667	0.01	0.0128	1	BP
group11	GO:0045833	negative regulation of lipid metabolic process	6	1	0.166667	0.01	0.0128	1	BP
group11	GO:1905428	regulation of plant organ formation	6	1	0.166667	0.01	0.0128	1	BP
group11	GO:0019752	carboxylic acid metabolic process	934	6	0.00642398	2	0.0134	1	BP
group11	GO:0016639	oxidoreductase activity, acting on the CH-NH2 group of donors, NAD or NADP as acceptor	7	1	0.142857	0.01	0.014	1	MF
group11	GO:0009664	plant-type cell wall organization	85	2	0.0235294	0.18	0.0142	1	BP
group11	GO:0043436	oxoacid metabolic process	949	6	0.00632244	2.03	0.0144	1	BP
group11	GO:0006082	organic acid metabolic process	950	6	0.00631579	2.03	0.0145	1	BP
group11	GO:1905393	plant organ formation	87	2	0.0229885	0.19	0.0148	1	BP
group11	GO:0006986	response to unfolded protein	7	1	0.142857	0.01	0.0149	1	BP
group11	GO:0009959	negative gravitropism	7	1	0.142857	0.01	0.0149	1	BP
group11	GO:0034508	centromere complex assembly	7	1	0.142857	0.01	0.0149	1	BP
group11	GO:0034620	cellular response to unfolded protein	7	1	0.142857	0.01	0.0149	1	BP
group11	GO:0035967	cellular response to topologically incorrect protein	7	1	0.142857	0.01	0.0149	1	BP
group11	GO:0062014	negative regulation of small molecule metabolic process	7	1	0.142857	0.01	0.0149	1	BP
group11	GO:0003700	DNA-binding transcription factor activity	728	5	0.00686813	1.46	0.015	1	MF
group11	GO:0009635	response to herbicide	8	1	0.125	0.02	0.017	1	BP
group11	GO:1900618	regulation of shoot system morphogenesis	8	1	0.125	0.02	0.017	1	BP
group11	GO:2000012	regulation of auxin polar transport	8	1	0.125	0.02	0.017	1	BP
group11	GO:1905392	plant organ morphogenesis	259	3	0.011583	0.55	0.0177	1	BP
group11	GO:0015112	nitrate transmembrane transporter activity	9	1	0.111111	0.02	0.0179	1	MF
group11	GO:0140110	transcription regulator activity	774	5	0.00645995	1.56	0.019	1	MF
group11	GO:0098807	chloroplast thylakoid membrane protein complex	7	1	0.142857	0.02	0.0212	1	CC
group11	GO:0010143	cutin biosynthetic process	10	1	0.1	0.02	0.0212	1	BP
group11	GO:0015706	nitrate transport	10	1	0.1	0.02	0.0212	1	BP
group11	GO:0035966	response to topologically incorrect protein	10	1	0.1	0.02	0.0212	1	BP
group11	GO:0090377	seed trichome initiation	10	1	0.1	0.02	0.0212	1	BP
group11	GO:0016787	hydrolase activity	3203	12	0.00374649	6.44	0.0214	1	MF
group11	GO:0009642	response to light intensity	106	2	0.0188679	0.23	0.0215	1	BP
group11	GO:0048609	multicellular organismal reproductive process	109	2	0.0183486	0.23	0.0227	1	BP
group11	GO:0010492	maintenance of shoot apical meristem identity	11	1	0.0909091	0.02	0.0233	1	BP
group11	GO:1905421	regulation of plant organ morphogenesis	11	1	0.0909091	0.02	0.0233	1	BP
group11	GO:0004575	sucrose alpha-glucosidase activity	12	1	0.0833333	0.02	0.0239	1	MF
group11	GO:0022414	reproductive process	1069	6	0.00561272	2.29	0.0245	1	BP
group11	GO:0000003	reproduction	1075	6	0.0055814	2.3	0.0251	1	BP
group11	GO:0004564	beta-fructofuranosidase activity	13	1	0.0769231	0.03	0.0258	1	MF
group11	GO:0016744	transferase activity, transferring aldehyde or ketonic groups	13	1	0.0769231	0.03	0.0258	1	MF
group11	GO:0090599	alpha-glucosidase activity	13	1	0.0769231	0.03	0.0258	1	MF
group11	GO:0009773	photosynthetic electron transport in photosystem I	13	1	0.0769231	0.03	0.0275	1	BP
group11	GO:0019217	regulation of fatty acid metabolic process	13	1	0.0769231	0.03	0.0275	1	BP
group11	GO:0016878	acid-thiol ligase activity	14	1	0.0714286	0.03	0.0278	1	MF
group11	GO:0005886	plasma membrane	1231	8	0.00649878	3.77	0.0287	1	CC
group11	GO:0010025	wax biosynthetic process	14	1	0.0714286	0.03	0.0295	1	BP
group11	GO:1901570	fatty acid derivative biosynthetic process	14	1	0.0714286	0.03	0.0295	1	BP
group11	GO:0016405	CoA-ligase activity	15	1	0.0666667	0.03	0.0297	1	MF
group11	GO:0010166	wax metabolic process	15	1	0.0666667	0.03	0.0316	1	BP
group11	GO:0009408	response to heat	133	2	0.0150376	0.28	0.0328	1	BP
group11	GO:0009531	secondary cell wall	11	1	0.0909091	0.03	0.0332	1	CC
group11	GO:0035838	growing cell tip	11	1	0.0909091	0.03	0.0332	1	CC
group11	GO:0051286	cell tip	11	1	0.0909091	0.03	0.0332	1	CC
group11	GO:0090404	pollen tube tip	11	1	0.0909091	0.03	0.0332	1	CC
group11	GO:0009082	branched-chain amino acid biosynthetic process	16	1	0.0625	0.03	0.0337	1	BP
group11	GO:0005618	cell wall	408	4	0.00980392	1.25	0.0347	1	CC
group11	GO:0009653	anatomical structure morphogenesis	582	4	0.00687285	1.24	0.0347	1	BP
group11	GO:0030312	external encapsulating structure	410	4	0.0097561	1.25	0.0352	1	CC
group11	GO:0009737	response to abscisic acid	339	3	0.00884956	0.72	0.0354	1	BP
group11	GO:1901568	fatty acid derivative metabolic process	17	1	0.0588235	0.04	0.0358	1	BP
group11	GO:0009508	plastid chromosome	12	1	0.0833333	0.04	0.0361	1	CC
group11	GO:0097305	response to alcohol	345	3	0.00869565	0.74	0.037	1	BP
group11	GO:0048646	anatomical structure formation involved in morphogenesis	145	2	0.0137931	0.31	0.0384	1	BP
group11	GO:0071669	plant-type cell wall organization or biogenesis	146	2	0.0136986	0.31	0.0388	1	BP
group11	GO:0000229	cytoplasmic chromosome	13	1	0.0769231	0.04	0.0391	1	CC
group11	GO:0030427	site of polarized growth	13	1	0.0769231	0.04	0.0391	1	CC
group11	GO:0010215	cellulose microfibril organization	19	1	0.0526316	0.04	0.0399	1	BP
group11	GO:0030198	extracellular matrix organization	19	1	0.0526316	0.04	0.0399	1	BP
group11	GO:0043062	extracellular structure organization	19	1	0.0526316	0.04	0.0399	1	BP
group11	GO:0015926	glucosidase activity	21	1	0.047619	0.04	0.0414	1	MF
group11	GO:0007129	synapsis	20	1	0.05	0.04	0.0419	1	BP
group11	GO:0070726	cell wall assembly	20	1	0.05	0.04	0.0419	1	BP
group11	GO:0071668	plant-type cell wall assembly	20	1	0.05	0.04	0.0419	1	BP
group11	GO:0071554	cell wall organization or biogenesis	369	3	0.00813008	0.79	0.0438	1	BP
group11	GO:0034605	cellular response to heat	21	1	0.047619	0.04	0.044	1	BP
group11	GO:0045143	homologous chromosome segregation	21	1	0.047619	0.04	0.044	1	BP
group11	GO:0009628	response to abiotic stimulus	1232	6	0.00487013	2.63	0.0447	1	BP
group11	GO:0090378	seed trichome elongation	22	1	0.0454545	0.05	0.046	1	BP
group11	GO:0009646	response to absence of light	23	1	0.0434783	0.05	0.0481	1	BP
group12	GO	Term	Annotated	Significant	Rich_factor	Expected	p_value	padj	type
group12	GO:0004672	protein kinase activity	1863	13	0.00697799	4.41	0.00031	0.664409	MF
group12	GO:0044459	plasma membrane part	116	4	0.0344828	0.34	0.00036	0.154575	CC
group12	GO:0031226	intrinsic component of plasma membrane	51	3	0.0588235	0.15	0.00045	0.154575	CC
group12	GO:0016773	phosphotransferase activity, alcohol group as acceptor	2035	13	0.00638821	4.82	0.00073	0.664409	MF
group12	GO:0016301	kinase activity	2112	13	0.0061553	5	0.00103	0.664409	MF
group12	GO:0048509	regulation of meristem development	77	3	0.038961	0.22	0.0014	1	BP
group12	GO:0048507	meristem development	171	4	0.0233918	0.49	0.0014	1	BP
group12	GO:0006468	protein phosphorylation	1851	13	0.00702323	5.28	0.0016	1	BP
group12	GO:0005539	glycosaminoglycan binding	1	1	1	0	0.00237	0.664409	MF
group12	GO:0008705	methionine synthase activity	1	1	1	0	0.00237	0.664409	MF
group12	GO:0042084	5-methyltetrahydrofolate-dependent methyltransferase activity	1	1	1	0	0.00237	0.664409	MF
group12	GO:0042834	peptidoglycan binding	1	1	1	0	0.00237	0.664409	MF
group12	GO:1990534	thermospermine oxidase activity	1	1	1	0	0.00237	0.664409	MF
group12	GO:0036094	small molecule binding	4902	21	0.00428397	11.6	0.00266	0.664409	MF
group12	GO:0048449	floral organ formation	27	2	0.0740741	0.08	0.0027	1	BP
group12	GO:0007638	mechanosensory behavior	1	1	1	0	0.0029	1	BP
group12	GO:0010159	specification of animal organ position	1	1	1	0	0.0029	1	BP
group12	GO:2000603	regulation of secondary growth	1	1	1	0	0.0029	1	BP
group12	GO:2000604	negative regulation of secondary growth	1	1	1	0	0.0029	1	BP
group12	GO:0001708	cell fate specification	28	2	0.0714286	0.08	0.0029	1	BP
group12	GO:0016310	phosphorylation	1995	13	0.00651629	5.69	0.0031	1	BP
group12	GO:0016772	transferase activity, transferring phosphorus-containing groups	2411	13	0.00539195	5.71	0.00341	0.666907	MF
group12	GO:0000166	nucleotide binding	4669	20	0.00428357	11.05	0.00356	0.666907	MF
group12	GO:1901265	nucleoside phosphate binding	4669	20	0.00428357	11.05	0.00356	0.666907	MF
group12	GO:0071214	cellular response to abiotic stimulus	108	3	0.0277778	0.31	0.0036	1	BP
group12	GO:0104004	cellular response to environmental stimulus	108	3	0.0277778	0.31	0.0036	1	BP
group12	GO:0045492	xylan biosynthetic process	34	2	0.0588235	0.1	0.0042	1	BP
group12	GO:0003955	NAD(P)H dehydrogenase (quinone) activity	2	1	0.5	0	0.00473	0.708869	MF
group12	GO:0004047	aminomethyltransferase activity	2	1	0.5	0	0.00473	0.708869	MF
group12	GO:0004321	fatty-acyl-CoA synthase activity	2	1	0.5	0	0.00473	0.708869	MF
group12	GO:0048444	floral organ morphogenesis	37	2	0.0540541	0.11	0.005	1	BP
group12	GO:0045491	xylan metabolic process	39	2	0.0512821	0.11	0.0055	1	BP
group12	GO:0007610	behavior	2	1	0.5	0.01	0.0057	1	BP
group12	GO:0010234	anther wall tapetum cell fate specification	2	1	0.5	0.01	0.0057	1	BP
group12	GO:0033520	phytol biosynthetic process	2	1	0.5	0.01	0.0057	1	BP
group12	GO:0034309	primary alcohol biosynthetic process	2	1	0.5	0.01	0.0057	1	BP
group12	GO:0046136	positive regulation of vitamin metabolic process	2	1	0.5	0.01	0.0057	1	BP
group12	GO:1903175	fatty alcohol biosynthetic process	2	1	0.5	0.01	0.0057	1	BP
group12	GO:1904963	regulation of phytol biosynthetic process	2	1	0.5	0.01	0.0057	1	BP
group12	GO:1904964	positive regulation of phytol biosynthetic process	2	1	0.5	0.01	0.0057	1	BP
group12	GO:1904965	regulation of vitamin E biosynthetic process	2	1	0.5	0.01	0.0057	1	BP
group12	GO:1904966	positive regulation of vitamin E biosynthetic process	2	1	0.5	0.01	0.0057	1	BP
group12	GO:0016020	membrane	4562	21	0.00460324	13.53	0.00579	0.813408	CC
group12	GO:0046658	anchored component of plasma membrane	39	2	0.0512821	0.12	0.00589	0.813408	CC
group12	GO:0031304	intrinsic component of mitochondrial inner membrane	2	1	0.5	0.01	0.00592	0.813408	CC
group12	GO:0099402	plant organ development	592	6	0.0101351	1.69	0.0065	1	BP
group12	GO:0006464	cellular protein modification process	2436	14	0.00574713	6.95	0.0065	1	BP
group12	GO:0036211	protein modification process	2436	14	0.00574713	6.95	0.0065	1	BP
group12	GO:0003871	5-methyltetrahydropteroyltriglutamate-homocysteine S-methyltransferase activity	3	1	0.333333	0.01	0.00708	0.884213	MF
group12	GO:0004055	argininosuccinate synthase activity	3	1	0.333333	0.01	0.00708	0.884213	MF
group12	GO:0042085	5-methyltetrahydropteroyltri-L-glutamate-dependent methyltransferase activity	3	1	0.333333	0.01	0.00708	0.884213	MF
group12	GO:0045165	cell fate commitment	45	2	0.0444444	0.13	0.0073	1	BP
group12	GO:0070592	cell wall polysaccharide biosynthetic process	46	2	0.0434783	0.13	0.0076	1	BP
group12	GO:0016740	transferase activity	4316	18	0.00417053	10.22	0.00826	0.977288	MF
group12	GO:0035266	meristem growth	48	2	0.0416667	0.14	0.0083	1	BP
group12	GO:0033692	cellular polysaccharide biosynthetic process	146	3	0.0205479	0.42	0.0083	1	BP
group12	GO:0033306	phytol metabolic process	3	1	0.333333	0.01	0.0085	1	BP
group12	GO:1903173	fatty alcohol metabolic process	3	1	0.333333	0.01	0.0085	1	BP
group12	GO:0000271	polysaccharide biosynthetic process	152	3	0.0197368	0.43	0.0093	1	BP
group12	GO:0044038	cell wall macromolecule biosynthetic process	51	2	0.0392157	0.15	0.0093	1	BP
group12	GO:0070589	cellular component macromolecule biosynthetic process	51	2	0.0392157	0.15	0.0093	1	BP
group12	GO:0031225	anchored component of membrane	54	2	0.037037	0.16	0.01106	1	CC
group12	GO:0005524	ATP binding	3099	14	0.00451759	7.33	0.01121	1	MF
group12	GO:0010450	inflorescence meristem growth	4	1	0.25	0.01	0.0114	1	BP
group12	GO:0030656	regulation of vitamin metabolic process	4	1	0.25	0.01	0.0114	1	BP
group12	GO:1902932	positive regulation of alcohol biosynthetic process	4	1	0.25	0.01	0.0114	1	BP
group12	GO:0043412	macromolecule modification	2596	14	0.00539291	7.4	0.0114	1	BP
group12	GO:0048827	phyllome development	313	4	0.0127796	0.89	0.012	1	BP
group12	GO:0035639	purine ribonucleoside triphosphate binding	3465	15	0.004329	8.2	0.01239	1	MF
group12	GO:0005094	Rho GDP-dissociation inhibitor activity	6	1	0.166667	0.01	0.01412	1	MF
group12	GO:0005262	calcium channel activity	6	1	0.166667	0.01	0.01412	1	MF
group12	GO:0008172	S-methyltransferase activity	6	1	0.166667	0.01	0.01412	1	MF
group12	GO:0016408	C-acyltransferase activity	6	1	0.166667	0.01	0.01412	1	MF
group12	GO:0048656	anther wall tapetum formation	5	1	0.2	0.01	0.0142	1	BP
group12	GO:0048657	anther wall tapetum cell differentiation	5	1	0.2	0.01	0.0142	1	BP
group12	GO:0080117	secondary growth	5	1	0.2	0.01	0.0142	1	BP
group12	GO:0080190	lateral growth	5	1	0.2	0.01	0.0142	1	BP
group12	GO:1902326	positive regulation of chlorophyll biosynthetic process	5	1	0.2	0.01	0.0142	1	BP
group12	GO:0048367	shoot system development	508	5	0.00984252	1.45	0.0145	1	BP
group12	GO:0034637	cellular carbohydrate biosynthetic process	184	3	0.0163043	0.52	0.0155	1	BP
group12	GO:0009648	photoperiodism	68	2	0.0294118	0.19	0.0161	1	BP
group12	GO:0008144	drug binding	3238	14	0.00432366	7.66	0.01616	1	MF
group12	GO:0004560	alpha-L-fucosidase activity	7	1	0.142857	0.02	0.01645	1	MF
group12	GO:0015928	fucosidase activity	7	1	0.142857	0.02	0.01645	1	MF
group12	GO:0043495	protein membrane anchor	7	1	0.142857	0.02	0.01645	1	MF
group12	GO:0071482	cellular response to light stimulus	69	2	0.0289855	0.2	0.0165	1	BP
group12	GO:0097367	carbohydrate derivative binding	3928	16	0.00407332	9.3	0.01676	1	MF
group12	GO:0007231	osmosensory signaling pathway	6	1	0.166667	0.02	0.017	1	BP
group12	GO:0009554	megasporogenesis	6	1	0.166667	0.02	0.017	1	BP
group12	GO:0010158	abaxial cell fate specification	6	1	0.166667	0.02	0.017	1	BP
group12	GO:0042372	phylloquinone biosynthetic process	6	1	0.166667	0.02	0.017	1	BP
group12	GO:0042374	phylloquinone metabolic process	6	1	0.166667	0.02	0.017	1	BP
group12	GO:0048654	anther morphogenesis	6	1	0.166667	0.02	0.017	1	BP
group12	GO:0048655	anther wall tapetum morphogenesis	6	1	0.166667	0.02	0.017	1	BP
group12	GO:1901403	positive regulation of tetrapyrrole metabolic process	6	1	0.166667	0.02	0.017	1	BP
group12	GO:1901465	positive regulation of tetrapyrrole biosynthetic process	6	1	0.166667	0.02	0.017	1	BP
group12	GO:0071478	cellular response to radiation	71	2	0.028169	0.2	0.0175	1	BP
group12	GO:0140096	catalytic activity, acting on a protein	2941	13	0.00442027	6.96	0.01751	1	MF
group12	GO:0048856	anatomical structure development	1683	10	0.00594177	4.8	0.0186	1	BP
group12	GO:0009110	vitamin biosynthetic process	74	2	0.027027	0.21	0.0189	1	BP
group12	GO:0048455	stamen formation	7	1	0.142857	0.02	0.0198	1	BP
group12	GO:1902930	regulation of alcohol biosynthetic process	7	1	0.142857	0.02	0.0198	1	BP
group12	GO:0006766	vitamin metabolic process	76	2	0.0263158	0.22	0.0198	1	BP
group12	GO:0032501	multicellular organismal process	1701	10	0.00587889	4.85	0.0199	1	BP
group12	GO:0048366	leaf development	204	3	0.0147059	0.58	0.0203	1	BP
group12	GO:0016647	oxidoreductase activity, acting on the CH-NH group of donors, oxygen as acceptor	9	1	0.111111	0.02	0.0211	1	MF
group12	GO:0005576	extracellular region	364	4	0.010989	1.08	0.02164	1	CC
group12	GO:0040007	growth	375	4	0.0106667	1.07	0.0218	1	BP
group12	GO:0090697	post-embryonic plant organ morphogenesis	80	2	0.025	0.23	0.0218	1	BP
group12	GO:0032502	developmental process	1728	10	0.00578704	4.93	0.0219	1	BP
group12	GO:0045828	positive regulation of isoprenoid metabolic process	8	1	0.125	0.02	0.0226	1	BP
group12	GO:0051194	positive regulation of cofactor metabolic process	8	1	0.125	0.02	0.0226	1	BP
group12	GO:0062013	positive regulation of small molecule metabolic process	8	1	0.125	0.02	0.0226	1	BP
group12	GO:1902182	shoot apical meristem development	8	1	0.125	0.02	0.0226	1	BP
group12	GO:1902183	regulation of shoot apical meristem development	8	1	0.125	0.02	0.0226	1	BP
group12	GO:0006796	phosphate-containing compound metabolic process	2546	13	0.00510605	7.26	0.023	1	BP
group12	GO:0005886	plasma membrane	1231	8	0.00649878	3.65	0.02388	1	CC
group12	GO:0006793	phosphorus metabolic process	2561	13	0.00507614	7.3	0.024	1	BP
group12	GO:0009987	cellular process	10549	37	0.00350744	30.08	0.0247	1	BP
group12	GO:0016051	carbohydrate biosynthetic process	222	3	0.0135135	0.63	0.0253	1	BP
group12	GO:0010050	vegetative phase change	9	1	0.111111	0.03	0.0254	1	BP
group12	GO:0010073	meristem maintenance	87	2	0.0229885	0.25	0.0255	1	BP
group12	GO:1905393	plant organ formation	87	2	0.0229885	0.25	0.0255	1	BP
group12	GO:0032559	adenyl ribonucleotide binding	3439	14	0.00407095	8.14	0.02617	1	MF
group12	GO:0030554	adenyl nucleotide binding	3445	14	0.00406386	8.15	0.02653	1	MF
group12	GO:0010410	hemicellulose metabolic process	90	2	0.0222222	0.26	0.0272	1	BP
group12	GO:0032555	purine ribonucleotide binding	3805	15	0.00394218	9.01	0.02748	1	MF
group12	GO:0003860	3-hydroxyisobutyryl-CoA hydrolase activity	12	1	0.0833333	0.03	0.02804	1	MF
group12	GO:0016289	CoA hydrolase activity	12	1	0.0833333	0.03	0.02804	1	MF
group12	GO:0017076	purine nucleotide binding	3816	15	0.00393082	9.03	0.02813	1	MF
group12	GO:0009612	response to mechanical stimulus	10	1	0.1	0.03	0.0282	1	BP
group12	GO:0048448	stamen morphogenesis	10	1	0.1	0.03	0.0282	1	BP
group12	GO:0060321	acceptance of pollen	10	1	0.1	0.03	0.0282	1	BP
group12	GO:0016324	apical plasma membrane	10	1	0.1	0.03	0.02927	1	CC
group12	GO:0044264	cellular polysaccharide metabolic process	236	3	0.0127119	0.67	0.0296	1	BP
group12	GO:0009909	regulation of flower development	95	2	0.0210526	0.27	0.03	1	BP
group12	GO:0033612	receptor serine/threonine kinase binding	13	1	0.0769231	0.03	0.03034	1	MF
group12	GO:0044237	cellular metabolic process	8433	31	0.00367603	24.05	0.0304	1	BP
group12	GO:1901605	alpha-amino acid metabolic process	239	3	0.0125523	0.68	0.0306	1	BP
group12	GO:0006546	glycine catabolic process	11	1	0.0909091	0.03	0.0309	1	BP
group12	GO:0010267	production of ta-siRNAs involved in RNA interference	11	1	0.0909091	0.03	0.0309	1	BP
group12	GO:0045926	negative regulation of growth	11	1	0.0909091	0.03	0.0309	1	BP
group12	GO:0000302	response to reactive oxygen species	97	2	0.0206186	0.28	0.0312	1	BP
group12	GO:0032553	ribonucleotide binding	3871	15	0.00387497	9.16	0.03158	1	MF
group12	GO:0009888	tissue development	423	4	0.00945626	1.21	0.0321	1	BP
group12	GO:0005887	integral component of plasma membrane	11	1	0.0909091	0.03	0.03215	1	CC
group12	GO:0035838	growing cell tip	11	1	0.0909091	0.03	0.03215	1	CC
group12	GO:0051286	cell tip	11	1	0.0909091	0.03	0.03215	1	CC
group12	GO:0090404	pollen tube tip	11	1	0.0909091	0.03	0.03215	1	CC
group12	GO:0004470	malic enzyme activity	14	1	0.0714286	0.03	0.03264	1	MF
group12	GO:0004471	malate dehydrogenase (decarboxylating) (NAD+) activity	14	1	0.0714286	0.03	0.03264	1	MF
group12	GO:0009416	response to light stimulus	428	4	0.00934579	1.22	0.0333	1	BP
group12	GO:0006775	fat-soluble vitamin metabolic process	12	1	0.0833333	0.03	0.0337	1	BP
group12	GO:0009071	serine family amino acid catabolic process	12	1	0.0833333	0.03	0.0337	1	BP
group12	GO:0009616	virus induced gene silencing	12	1	0.0833333	0.03	0.0337	1	BP
group12	GO:0010189	vitamin E biosynthetic process	12	1	0.0833333	0.03	0.0337	1	BP
group12	GO:0016102	diterpenoid biosynthetic process	12	1	0.0833333	0.03	0.0337	1	BP
group12	GO:0034308	primary alcohol metabolic process	12	1	0.0833333	0.03	0.0337	1	BP
group12	GO:0042360	vitamin E metabolic process	12	1	0.0833333	0.03	0.0337	1	BP
group12	GO:0042362	fat-soluble vitamin biosynthetic process	12	1	0.0833333	0.03	0.0337	1	BP
group12	GO:0045834	positive regulation of lipid metabolic process	12	1	0.0833333	0.03	0.0337	1	BP
group12	GO:0046889	positive regulation of lipid biosynthetic process	12	1	0.0833333	0.03	0.0337	1	BP
group12	GO:0052018	modulation by symbiont of RNA levels in host	12	1	0.0833333	0.03	0.0337	1	BP
group12	GO:0052249	modulation of RNA levels in other organism involved in symbiotic interaction	12	1	0.0833333	0.03	0.0337	1	BP
group12	GO:0010383	cell wall polysaccharide metabolic process	103	2	0.0194175	0.29	0.0348	1	BP
group12	GO:0005092	GDP-dissociation inhibitor activity	15	1	0.0666667	0.04	0.03493	1	MF
group12	GO:0098590	plasma membrane region	12	1	0.0833333	0.04	0.03502	1	CC
group12	GO:0010093	specification of floral organ identity	13	1	0.0769231	0.04	0.0365	1	BP
group12	GO:0019747	regulation of isoprenoid metabolic process	13	1	0.0769231	0.04	0.0365	1	BP
group12	GO:0090701	specification of plant organ identity	13	1	0.0769231	0.04	0.0365	1	BP
group12	GO:0009314	response to radiation	442	4	0.00904977	1.26	0.0368	1	BP
group12	GO:0031418	L-ascorbic acid binding	16	1	0.0625	0.04	0.03722	1	MF
group12	GO:0040008	regulation of growth	107	2	0.0186916	0.31	0.0374	1	BP
group12	GO:0048046	apoplast	251	3	0.0119522	0.74	0.03748	1	CC
group12	GO:1905392	plant organ morphogenesis	259	3	0.011583	0.74	0.0375	1	BP
group12	GO:0030427	site of polarized growth	13	1	0.0769231	0.04	0.03789	1	CC
group12	GO:0045177	apical part of cell	13	1	0.0769231	0.04	0.03789	1	CC
group12	GO:0044283	small molecule biosynthetic process	660	5	0.00757576	1.88	0.039	1	BP
group12	GO:0009887	animal organ morphogenesis	14	1	0.0714286	0.04	0.0392	1	BP
group12	GO:0010025	wax biosynthetic process	14	1	0.0714286	0.04	0.0392	1	BP
group12	GO:0010380	regulation of chlorophyll biosynthetic process	14	1	0.0714286	0.04	0.0392	1	BP
group12	GO:0042135	neurotransmitter catabolic process	14	1	0.0714286	0.04	0.0392	1	BP
group12	GO:1901570	fatty acid derivative biosynthetic process	14	1	0.0714286	0.04	0.0392	1	BP
group12	GO:0090696	post-embryonic plant organ development	113	2	0.0176991	0.32	0.0412	1	BP
group12	GO:0044267	cellular protein metabolic process	3348	15	0.00448029	9.55	0.0416	1	BP
group12	GO:0010166	wax metabolic process	15	1	0.0666667	0.04	0.0419	1	BP
group12	GO:0098586	cellular response to virus	15	1	0.0666667	0.04	0.0419	1	BP
group12	GO:1901463	regulation of tetrapyrrole biosynthetic process	15	1	0.0666667	0.04	0.0419	1	BP
group12	GO:0090698	post-embryonic plant morphogenesis	115	2	0.0173913	0.33	0.0426	1	BP
group12	GO:0003002	regionalization	117	2	0.017094	0.33	0.0439	1	BP
group12	GO:0043168	anion binding	4400	16	0.00363636	10.41	0.04426	1	MF
group12	GO:0048506	regulation of timing of meristematic phase transition	16	1	0.0625	0.05	0.0447	1	BP
group12	GO:0048510	regulation of timing of transition from vegetative to reproductive phase	16	1	0.0625	0.05	0.0447	1	BP
group12	GO:0048658	anther wall tapetum development	16	1	0.0625	0.05	0.0447	1	BP
group12	GO:0048589	developmental growth	284	3	0.0105634	0.81	0.0471	1	BP
group12	GO:0006526	arginine biosynthetic process	17	1	0.0588235	0.05	0.0474	1	BP
group12	GO:0090056	regulation of chlorophyll metabolic process	17	1	0.0588235	0.05	0.0474	1	BP
group12	GO:1901568	fatty acid derivative metabolic process	17	1	0.0588235	0.05	0.0474	1	BP
group12	GO:0019752	carboxylic acid metabolic process	934	6	0.00642398	2.66	0.0484	1	BP
group12	GO:0005976	polysaccharide metabolic process	288	3	0.0104167	0.82	0.0488	1	BP
group13	GO	Term	Annotated	Significant	Rich_factor	Expected	p_value	padj	type
group13	GO:0010087	phloem or xylem histogenesis	54	2	0.037037	0.07	0.0022	1	BP
group13	GO:0004735	pyrroline-5-carboxylate reductase activity	2	1	0.5	0	0.0025	1	MF
group13	GO:0044446	intracellular organelle part	2977	8	0.00268727	3.13	0.003	0.957506	CC
group13	GO:0044422	organelle part	2981	8	0.00268366	3.14	0.003	0.957506	CC
group13	GO:0004585	ornithine carbamoyltransferase activity	3	1	0.333333	0	0.0037	1	MF
group13	GO:0048040	UDP-glucuronate decarboxylase activity	3	1	0.333333	0	0.0037	1	MF
group13	GO:0031145	anaphase-promoting complex-dependent catabolic process	3	1	0.333333	0	0.0039	1	BP
group13	GO:0042732	D-xylose metabolic process	3	1	0.333333	0	0.0039	1	BP
group13	GO:0016758	transferase activity, transferring hexosyl groups	531	4	0.00753296	0.66	0.0041	1	MF
group13	GO:0009569	chloroplast starch grain	4	1	0.25	0	0.0042	0.957506	CC
group13	GO:0031406	carboxylic acid binding	83	2	0.0240964	0.1	0.0048	1	MF
group13	GO:0043177	organic acid binding	83	2	0.0240964	0.1	0.0048	1	MF
group13	GO:0003857	3-hydroxyacyl-CoA dehydrogenase activity	4	1	0.25	0.01	0.005	1	MF
group13	GO:0008184	glycogen phosphorylase activity	4	1	0.25	0.01	0.005	1	MF
group13	GO:0004645	phosphorylase activity	5	1	0.2	0.01	0.0062	1	MF
group13	GO:0016743	carboxyl- or carbamoyltransferase activity	5	1	0.2	0.01	0.0062	1	MF
group13	GO:0043036	starch grain	6	1	0.166667	0.01	0.0063	0.957506	CC
group13	GO:0032876	negative regulation of DNA endoreduplication	5	1	0.2	0.01	0.0065	1	BP
group13	GO:0043231	intracellular membrane-bounded organelle	5478	10	0.00182548	5.76	0.0089	0.957506	CC
group13	GO:0006591	ornithine metabolic process	7	1	0.142857	0.01	0.0091	1	BP
group13	GO:0008156	negative regulation of DNA replication	7	1	0.142857	0.01	0.0091	1	BP
group13	GO:0010088	phloem development	7	1	0.142857	0.01	0.0091	1	BP
group13	GO:2000104	negative regulation of DNA-dependent DNA replication	7	1	0.142857	0.01	0.0091	1	BP
group13	GO:0016757	transferase activity, transferring glycosyl groups	676	4	0.00591716	0.85	0.0095	1	MF
group13	GO:0015098	molybdate ion transmembrane transporter activity	8	1	0.125	0.01	0.01	1	MF
group13	GO:0015689	molybdate ion transport	8	1	0.125	0.01	0.0104	1	BP
group13	GO:0043227	membrane-bounded organelle	5577	10	0.00179308	5.87	0.0105	0.957506	CC
group13	GO:0005680	anaphase-promoting complex	11	1	0.0909091	0.01	0.0115	0.957506	CC
group13	GO:0045430	chalcone isomerase activity	10	1	0.1	0.01	0.0124	1	MF
group13	GO:0007088	regulation of mitotic nuclear division	10	1	0.1	0.01	0.013	1	BP
group13	GO:0007091	metaphase/anaphase transition of mitotic cell cycle	10	1	0.1	0.01	0.013	1	BP
group13	GO:0010965	regulation of mitotic sister chromatid separation	10	1	0.1	0.01	0.013	1	BP
group13	GO:0030071	regulation of mitotic metaphase/anaphase transition	10	1	0.1	0.01	0.013	1	BP
group13	GO:0033045	regulation of sister chromatid segregation	10	1	0.1	0.01	0.013	1	BP
group13	GO:0033047	regulation of mitotic sister chromatid segregation	10	1	0.1	0.01	0.013	1	BP
group13	GO:0044784	metaphase/anaphase transition of cell cycle	10	1	0.1	0.01	0.013	1	BP
group13	GO:0051306	mitotic sister chromatid separation	10	1	0.1	0.01	0.013	1	BP
group13	GO:0051983	regulation of chromosome segregation	10	1	0.1	0.01	0.013	1	BP
group13	GO:1902099	regulation of metaphase/anaphase transition of cell cycle	10	1	0.1	0.01	0.013	1	BP
group13	GO:1905818	regulation of chromosome separation	10	1	0.1	0.01	0.013	1	BP
group13	GO:0000152	nuclear ubiquitin ligase complex	13	1	0.0769231	0.01	0.0136	0.957506	CC
group13	GO:0005983	starch catabolic process	11	1	0.0909091	0.01	0.0143	1	BP
group13	GO:0006561	proline biosynthetic process	11	1	0.0909091	0.01	0.0143	1	BP
group13	GO:0032875	regulation of DNA endoreduplication	11	1	0.0909091	0.01	0.0143	1	BP
group13	GO:0016646	oxidoreductase activity, acting on the CH-NH group of donors, NAD or NADP as acceptor	12	1	0.0833333	0.02	0.0149	1	MF
group13	GO:0005794	Golgi apparatus	528	3	0.00568182	0.56	0.0156	0.957506	CC
group13	GO:0005802	trans-Golgi network	188	2	0.0106383	0.2	0.0159	0.957506	CC
group13	GO:0019842	vitamin binding	157	2	0.0127389	0.2	0.0164	1	MF
group13	GO:0006560	proline metabolic process	13	1	0.0769231	0.02	0.0169	1	BP
group13	GO:0010948	negative regulation of cell cycle process	13	1	0.0769231	0.02	0.0169	1	BP
group13	GO:0090329	regulation of DNA-dependent DNA replication	13	1	0.0769231	0.02	0.0169	1	BP
group13	GO:0051053	negative regulation of DNA metabolic process	15	1	0.0666667	0.02	0.0194	1	BP
group13	GO:0051304	chromosome separation	15	1	0.0666667	0.02	0.0194	1	BP
group13	GO:1901990	regulation of mitotic cell cycle phase transition	15	1	0.0666667	0.02	0.0194	1	BP
group13	GO:0044434	chloroplast part	1064	4	0.0037594	1.12	0.0196	0.957506	CC
group13	GO:0031418	L-ascorbic acid binding	16	1	0.0625	0.02	0.0198	1	MF
group13	GO:0044435	plastid part	1079	4	0.00370714	1.14	0.0206	0.957506	CC
group13	GO:1901987	regulation of cell cycle phase transition	16	1	0.0625	0.02	0.0207	1	BP
group13	GO:0005768	endosome	217	2	0.00921659	0.23	0.0208	0.957506	CC
group13	GO:0009570	chloroplast stroma	593	3	0.00505902	0.62	0.0213	0.957506	CC
group13	GO:0098791	Golgi subcompartment	222	2	0.00900901	0.23	0.0218	0.957506	CC
group13	GO:0009251	glucan catabolic process	17	1	0.0588235	0.02	0.022	1	BP
group13	GO:0044247	cellular polysaccharide catabolic process	17	1	0.0588235	0.02	0.022	1	BP
group13	GO:0009532	plastid stroma	604	3	0.00496689	0.64	0.0223	0.957506	CC
group13	GO:0044772	mitotic cell cycle phase transition	19	1	0.0526316	0.02	0.0246	1	BP
group13	GO:0051783	regulation of nuclear division	19	1	0.0526316	0.02	0.0246	1	BP
group13	GO:0000070	mitotic sister chromatid segregation	20	1	0.05	0.03	0.0258	1	BP
group13	GO:0006275	regulation of DNA replication	20	1	0.05	0.03	0.0258	1	BP
group13	GO:0019321	pentose metabolic process	20	1	0.05	0.03	0.0258	1	BP
group13	GO:0016872	intramolecular lyase activity	21	1	0.047619	0.03	0.0259	1	MF
group13	GO:0042023	DNA endoreduplication	21	1	0.047619	0.03	0.0271	1	BP
group13	GO:0044770	cell cycle phase transition	21	1	0.047619	0.03	0.0271	1	BP
group13	GO:0019203	carbohydrate phosphatase activity	22	1	0.0454545	0.03	0.0272	1	MF
group13	GO:0044431	Golgi apparatus part	256	2	0.0078125	0.27	0.0284	1	CC
group13	GO:0043229	intracellular organelle	6239	10	0.00160282	6.56	0.0287	1	CC
group13	GO:0043226	organelle	6247	10	0.00160077	6.57	0.0291	1	CC
group13	GO:0044786	cell cycle DNA replication	23	1	0.0434783	0.03	0.0296	1	BP
group13	GO:0007346	regulation of mitotic cell cycle	24	1	0.0416667	0.03	0.0309	1	BP
group13	GO:0048029	monosaccharide binding	26	1	0.0384615	0.03	0.032	1	MF
group13	GO:0140014	mitotic nuclear division	25	1	0.04	0.03	0.0322	1	BP
group13	GO:0043161	proteasome-mediated ubiquitin-dependent protein catabolic process	28	1	0.0357143	0.04	0.036	1	BP
group13	GO:0045786	negative regulation of cell cycle	29	1	0.0344828	0.04	0.0372	1	BP
group13	GO:0030246	carbohydrate binding	247	2	0.00809717	0.31	0.0379	1	MF
group13	GO:0031410	cytoplasmic vesicle	300	2	0.00666667	0.32	0.038	1	CC
group13	GO:0097708	intracellular vesicle	301	2	0.00664452	0.32	0.0383	1	CC
group13	GO:1901605	alpha-amino acid metabolic process	239	2	0.0083682	0.31	0.0385	1	BP
group13	GO:0008138	protein tyrosine/serine/threonine phosphatase activity	32	1	0.03125	0.04	0.0393	1	MF
group13	GO:0016799	hydrolase activity, hydrolyzing N-glycosyl compounds	32	1	0.03125	0.04	0.0393	1	MF
group13	GO:0005982	starch metabolic process	31	1	0.0322581	0.04	0.0398	1	BP
group13	GO:0031982	vesicle	312	2	0.00641026	0.33	0.0409	1	CC
group13	GO:0031461	cullin-RING ubiquitin ligase complex	40	1	0.025	0.04	0.0413	1	CC
group13	GO:0000139	Golgi membrane	41	1	0.0243902	0.04	0.0423	1	CC
group13	GO:0000819	sister chromatid segregation	33	1	0.030303	0.04	0.0423	1	BP
group13	GO:0010498	proteasomal protein catabolic process	33	1	0.030303	0.04	0.0423	1	BP
group13	GO:0016645	oxidoreductase activity, acting on the CH-NH group of donors	35	1	0.0285714	0.04	0.0429	1	MF
group13	GO:0033044	regulation of chromosome organization	35	1	0.0285714	0.05	0.0448	1	BP
group13	GO:0044275	cellular carbohydrate catabolic process	36	1	0.0277778	0.05	0.046	1	BP
group13	GO:0009084	glutamine family amino acid biosynthetic process	37	1	0.027027	0.05	0.0473	1	BP
group13	GO:0010564	regulation of cell cycle process	37	1	0.027027	0.05	0.0473	1	BP
group13	GO:0008378	galactosyltransferase activity	40	1	0.025	0.05	0.0489	1	MF
group13	GO:0000151	ubiquitin ligase complex	48	1	0.0208333	0.05	0.0494	1	CC
group14	GO	Term	Annotated	Significant	Rich_factor	Expected	p_value	padj	type
group14	GO:0006690	icosanoid metabolic process	1	1	1	0	0.00077	1	BP
group14	GO:0010597	green leaf volatile biosynthetic process	1	1	1	0	0.00077	1	BP
group14	GO:0019372	lipoxygenase pathway	1	1	1	0	0.00077	1	BP
group14	GO:0008716	D-alanine-D-alanine ligase activity	1	1	1	0	0.00098	1	MF
group14	GO:0004055	argininosuccinate synthase activity	3	1	0.333333	0	0.00294	1	MF
group14	GO:0016879	ligase activity, forming carbon-nitrogen bonds	91	2	0.021978	0.09	0.00358	1	MF
group14	GO:0080027	response to herbivore	5	1	0.2	0	0.00386	1	BP
group14	GO:0016165	linoleate 13S-lipoxygenase activity	5	1	0.2	0	0.0049	1	MF
group14	GO:0050307	sucrose-phosphate phosphatase activity	6	1	0.166667	0.01	0.00588	1	MF
group14	GO:0005986	sucrose biosynthetic process	9	1	0.111111	0.01	0.00693	1	BP
group14	GO:0006796	phosphate-containing compound metabolic process	2546	6	0.00235664	1.97	0.00783	1	BP
group14	GO:0006793	phosphorus metabolic process	2561	6	0.00234283	1.98	0.00806	1	BP
group14	GO:0044237	cellular metabolic process	8433	11	0.0013044	6.51	0.01141	1	BP
group14	GO:0031984	organelle subcompartment	796	3	0.00376884	0.53	0.012	1	CC
group14	GO:0006526	arginine biosynthetic process	17	1	0.0588235	0.01	0.01305	1	BP
group14	GO:1901568	fatty acid derivative metabolic process	17	1	0.0588235	0.01	0.01305	1	BP
group14	GO:0009695	jasmonic acid biosynthetic process	18	1	0.0555556	0.01	0.01382	1	BP
group14	GO:0050308	sugar-phosphatase activity	17	1	0.0588235	0.02	0.01658	1	MF
group14	GO:0009694	jasmonic acid metabolic process	22	1	0.0454545	0.02	0.01686	1	BP
group14	GO:0006525	arginine metabolic process	23	1	0.0434783	0.02	0.01762	1	BP
group14	GO:0009507	chloroplast	1747	4	0.00228964	1.17	0.018	1	CC
group14	GO:0009536	plastid	1836	4	0.00217865	1.23	0.021	1	CC
group14	GO:0004427	inorganic diphosphatase activity	22	1	0.0454545	0.02	0.0214	1	MF
group14	GO:0019203	carbohydrate phosphatase activity	22	1	0.0454545	0.02	0.0214	1	MF
group14	GO:0016874	ligase activity	240	2	0.00833333	0.24	0.02295	1	MF
group14	GO:0010207	photosystem II assembly	31	1	0.0322581	0.02	0.02369	1	BP
group14	GO:0046351	disaccharide biosynthetic process	31	1	0.0322581	0.02	0.02369	1	BP
group14	GO:0016881	acid-amino acid ligase activity	25	1	0.04	0.02	0.02429	1	MF
group14	GO:0000049	tRNA binding	26	1	0.0384615	0.03	0.02525	1	MF
group14	GO:0034440	lipid oxidation	34	1	0.0294118	0.03	0.02595	1	BP
group14	GO:0009084	glutamine family amino acid biosynthetic process	37	1	0.027027	0.03	0.02821	1	BP
group14	GO:0009312	oligosaccharide biosynthetic process	38	1	0.0263158	0.03	0.02896	1	BP
group14	GO:0006464	cellular protein modification process	2436	5	0.00205255	1.88	0.02962	1	BP
group14	GO:0036211	protein modification process	2436	5	0.00205255	1.88	0.02962	1	BP
group14	GO:0045261	proton-transporting ATP synthase complex, catalytic core F(1)	49	1	0.0204082	0.03	0.032	1	CC
group14	GO:0042651	thylakoid membrane	444	2	0.0045045	0.3	0.033	1	CC
group14	GO:0009534	chloroplast thylakoid	461	2	0.00433839	0.31	0.035	1	CC
group14	GO:0031976	plastid thylakoid	461	2	0.00433839	0.31	0.035	1	CC
group14	GO:0010029	regulation of seed germination	48	1	0.0208333	0.04	0.03645	1	BP
group14	GO:0000413	protein peptidyl-prolyl isomerization	49	1	0.0204082	0.04	0.0372	1	BP
group14	GO:0005985	sucrose metabolic process	49	1	0.0204082	0.04	0.0372	1	BP
group14	GO:0043412	macromolecule modification	2596	5	0.00192604	2	0.03798	1	BP
group14	GO:0018208	peptidyl-proline modification	51	1	0.0196078	0.04	0.03869	1	BP
group14	GO:1900140	regulation of seedling development	51	1	0.0196078	0.04	0.03869	1	BP
group14	GO:0034357	photosynthetic membrane	501	2	0.00399202	0.34	0.041	1	CC
group14	GO:0035639	purine ribonucleoside triphosphate binding	3465	7	0.0020202	3.4	0.04269	1	MF
group14	GO:0044436	thylakoid part	518	2	0.003861	0.35	0.044	1	CC
group14	GO:0006468	protein phosphorylation	1851	4	0.00216099	1.43	0.04624	1	BP
group14	GO:0016462	pyrophosphatase activity	834	3	0.00359712	0.82	0.04681	1	MF
group14	GO:0009064	glutamine family amino acid metabolic process	64	1	0.015625	0.05	0.04833	1	BP
group14	GO:0016818	hydrolase activity, acting on acid anhydrides, in phosphorus-containing anhydrides	848	3	0.00353774	0.83	0.04878	1	MF
group14	GO:0003755	peptidyl-prolyl cis-trans isomerase activity	51	1	0.0196078	0.05	0.04895	1	MF
group15	GO	Term	Annotated	Significant	Rich_factor	Expected	p_value	padj	type
group15	GO:0055114	oxidation-reduction process	2176	8	0.00367647	2.33	0.001	1	BP
group15	GO:0004185	serine-type carboxypeptidase activity	46	2	0.0434783	0.07	0.0025	1	MF
group15	GO:0004180	carboxypeptidase activity	49	2	0.0408163	0.08	0.0028	1	MF
group15	GO:0080121	AMP transport	3	1	0.333333	0	0.0032	1	BP
group15	GO:0070008	serine-type exopeptidase activity	53	2	0.0377358	0.09	0.0033	1	MF
group15	GO:0080122	AMP transmembrane transporter activity	3	1	0.333333	0	0.0048	1	MF
group15	GO:0015866	ADP transport	5	1	0.2	0.01	0.0053	1	BP
group15	GO:0015867	ATP transport	5	1	0.2	0.01	0.0053	1	BP
group15	GO:0015695	organic cation transport	6	1	0.166667	0.01	0.0064	1	BP
group15	GO:0008236	serine-type peptidase activity	243	3	0.0123457	0.39	0.0069	1	MF
group15	GO:0017171	serine hydrolase activity	243	3	0.0123457	0.39	0.0069	1	MF
group15	GO:0050665	hydrogen peroxide biosynthetic process	7	1	0.142857	0.01	0.0075	1	BP
group15	GO:0008238	exopeptidase activity	83	2	0.0240964	0.13	0.0079	1	MF
group15	GO:0015868	purine ribonucleotide transport	9	1	0.111111	0.01	0.0096	1	BP
group15	GO:0051503	adenine nucleotide transport	10	1	0.1	0.01	0.0106	1	BP
group15	GO:0019538	protein metabolic process	3866	9	0.00232799	4.13	0.011	1	BP
group15	GO:0016639	oxidoreductase activity, acting on the CH-NH2 group of donors, NAD or NADP as acceptor	7	1	0.142857	0.01	0.0112	1	MF
group15	GO:0017176	phosphatidylinositol N-acetylglucosaminyltransferase activity	7	1	0.142857	0.01	0.0112	1	MF
group15	GO:0015865	purine nucleotide transport	12	1	0.0833333	0.01	0.0128	1	BP
group15	GO:1903409	reactive oxygen species biosynthetic process	13	1	0.0769231	0.01	0.0138	1	BP
group15	GO:0015101	organic cation transmembrane transporter activity	9	1	0.111111	0.01	0.0144	1	MF
group15	GO:0015217	ADP transmembrane transporter activity	9	1	0.111111	0.01	0.0144	1	MF
group15	GO:0017000	antibiotic biosynthetic process	15	1	0.0666667	0.02	0.0159	1	BP
group15	GO:0005347	ATP transmembrane transporter activity	10	1	0.1	0.02	0.016	1	MF
group15	GO:0006862	nucleotide transport	16	1	0.0625	0.02	0.017	1	BP
group15	GO:1901564	organonitrogen compound metabolic process	4933	10	0.00202716	5.27	0.0177	1	BP
group15	GO:0008152	metabolic process	11989	17	0.00141797	12.82	0.0183	1	BP
group15	GO:0000295	adenine nucleotide transmembrane transporter activity	13	1	0.0769231	0.02	0.0207	1	MF
group15	GO:0005346	purine ribonucleotide transmembrane transporter activity	14	1	0.0714286	0.02	0.0223	1	MF
group15	GO:0015216	purine nucleotide transmembrane transporter activity	14	1	0.0714286	0.02	0.0223	1	MF
group15	GO:0042743	hydrogen peroxide metabolic process	22	1	0.0454545	0.02	0.0233	1	BP
group15	GO:0090406	pollen tube	38	1	0.0263158	0.03	0.025	1	CC
group15	GO:0015215	nucleotide transmembrane transporter activity	17	1	0.0588235	0.03	0.027	1	MF
group15	GO:0006026	aminoglycan catabolic process	30	1	0.0333333	0.03	0.0316	1	BP
group15	GO:0006032	chitin catabolic process	30	1	0.0333333	0.03	0.0316	1	BP
group15	GO:0046348	amino sugar catabolic process	30	1	0.0333333	0.03	0.0316	1	BP
group15	GO:1901072	glucosamine-containing compound catabolic process	30	1	0.0333333	0.03	0.0316	1	BP
group15	GO:0006030	chitin metabolic process	32	1	0.03125	0.03	0.0337	1	BP
group15	GO:0042995	cell projection	51	1	0.0196078	0.03	0.034	1	CC
group15	GO:0120025	plasma membrane bounded cell projection	51	1	0.0196078	0.03	0.034	1	CC
group15	GO:0009060	aerobic respiration	35	1	0.0285714	0.04	0.0368	1	BP
group15	GO:1901071	glucosamine-containing compound metabolic process	35	1	0.0285714	0.04	0.0368	1	BP
group15	GO:0006508	proteolysis	720	3	0.00416667	0.77	0.0394	1	BP
group15	GO:0006468	protein phosphorylation	1851	5	0.00270124	1.98	0.0404	1	BP
group15	GO:0006040	amino sugar metabolic process	41	1	0.0243902	0.04	0.043	1	BP
group15	GO:0006022	aminoglycan metabolic process	43	1	0.0232558	0.05	0.045	1	BP
group15	GO:0015931	nucleobase-containing compound transport	43	1	0.0232558	0.05	0.045	1	BP
group15	GO:0015605	organophosphate ester transmembrane transporter activity	29	1	0.0344828	0.05	0.0456	1	MF
group15	GO:0004568	chitinase activity	30	1	0.0333333	0.05	0.0472	1	MF
group15	GO:0015748	organophosphate ester transport	47	1	0.0212766	0.05	0.0491	1	BP
group16	GO	Term	Annotated	Significant	Rich_factor	Expected	p_value	padj	type
group16	GO:0003904	deoxyribodipyrimidine photo-lyase activity	1	1	1	0	0.0018	1	MF
group16	GO:0042300	beta-amyrin synthase activity	1	1	1	0	0.0018	1	MF
group16	GO:2000033	regulation of seed dormancy process	2	1	0.5	0	0.0036	1	BP
group16	GO:0003913	DNA photolyase activity	2	1	0.5	0	0.0036	1	MF
group16	GO:0031559	oxidosqualene cyclase activity	2	1	0.5	0	0.0036	1	MF
group16	GO:0016798	hydrolase activity, acting on glycosyl bonds	632	5	0.00791139	1.13	0.0051	1	MF
group16	GO:0000719	photoreactive repair	3	1	0.333333	0.01	0.0053	1	BP
group16	GO:0006680	glucosylceramide catabolic process	4	1	0.25	0.01	0.0071	1	BP
group16	GO:0019377	glycolipid catabolic process	4	1	0.25	0.01	0.0071	1	BP
group16	GO:0046477	glycosylceramide catabolic process	4	1	0.25	0.01	0.0071	1	BP
group16	GO:0046479	glycosphingolipid catabolic process	4	1	0.25	0.01	0.0071	1	BP
group16	GO:0046514	ceramide catabolic process	4	1	0.25	0.01	0.0071	1	BP
group16	GO:0004348	glucosylceramidase activity	4	1	0.25	0.01	0.0071	1	MF
group16	GO:0046577	long-chain-alcohol oxidase activity	4	1	0.25	0.01	0.0071	1	MF
group16	GO:0006290	pyrimidine dimer repair	5	1	0.2	0.01	0.0089	1	BP
group16	GO:0006677	glycosylceramide metabolic process	5	1	0.2	0.01	0.0089	1	BP
group16	GO:0006678	glucosylceramide metabolic process	5	1	0.2	0.01	0.0089	1	BP
group16	GO:0006687	glycosphingolipid metabolic process	5	1	0.2	0.01	0.0089	1	BP
group16	GO:0009650	UV protection	5	1	0.2	0.01	0.0089	1	BP
group16	GO:0030149	sphingolipid catabolic process	5	1	0.2	0.01	0.0089	1	BP
group16	GO:0046466	membrane lipid catabolic process	5	1	0.2	0.01	0.0089	1	BP
group16	GO:0016866	intramolecular transferase activity	84	2	0.0238095	0.15	0.0099	1	MF
group16	GO:0003756	protein disulfide isomerase activity	6	1	0.166667	0.01	0.0107	1	MF
group16	GO:0016864	intramolecular oxidoreductase activity, transposing S-S bonds	6	1	0.166667	0.01	0.0107	1	MF
group16	GO:0004345	glucose-6-phosphate dehydrogenase activity	7	1	0.142857	0.01	0.0124	1	MF
group16	GO:0004560	alpha-L-fucosidase activity	7	1	0.142857	0.01	0.0124	1	MF
group16	GO:0015928	fucosidase activity	7	1	0.142857	0.01	0.0124	1	MF
group16	GO:0016853	isomerase activity	271	3	0.0110701	0.48	0.0125	1	MF
group16	GO:0009508	plastid chromosome	12	1	0.0833333	0.01	0.013	1	CC
group16	GO:0000229	cytoplasmic chromosome	13	1	0.0769231	0.01	0.014	1	CC
group16	GO:2000034	regulation of seed maturation	9	1	0.111111	0.02	0.0159	1	BP
group16	GO:0008878	glucose-1-phosphate adenylyltransferase activity	9	1	0.111111	0.02	0.016	1	MF
group16	GO:0003824	catalytic activity	11068	27	0.00243947	19.77	0.016	1	MF
group16	GO:0003905	alkylbase DNA N-glycosylase activity	10	1	0.1	0.02	0.0177	1	MF
group16	GO:0008725	DNA-3-methyladenine glycosylase activity	10	1	0.1	0.02	0.0177	1	MF
group16	GO:0043733	DNA-3-methylbase glycosylase activity	10	1	0.1	0.02	0.0177	1	MF
group16	GO:0005978	glycogen biosynthetic process	11	1	0.0909091	0.02	0.0194	1	BP
group16	GO:0006672	ceramide metabolic process	11	1	0.0909091	0.02	0.0194	1	BP
group16	GO:0016899	oxidoreductase activity, acting on the CH-OH group of donors, oxygen as acceptor	11	1	0.0909091	0.02	0.0195	1	MF
group16	GO:0004553	hydrolase activity, hydrolyzing O-glycosyl compounds	593	4	0.00674536	1.06	0.0209	1	MF
group16	GO:0006464	cellular protein modification process	2436	9	0.00369458	4.34	0.0223	1	BP
group16	GO:0036211	protein modification process	2436	9	0.00369458	4.34	0.0223	1	BP
group16	GO:0005977	glycogen metabolic process	13	1	0.0769231	0.02	0.0229	1	BP
group16	GO:0006112	energy reserve metabolic process	13	1	0.0769231	0.02	0.0229	1	BP
group16	GO:0042646	plastid nucleoid	22	1	0.0454545	0.02	0.023	1	CC
group16	GO:0140097	catalytic activity, acting on DNA	132	2	0.0151515	0.24	0.0232	1	MF
group16	GO:0010162	seed dormancy process	14	1	0.0714286	0.02	0.0247	1	BP
group16	GO:0022611	dormancy process	14	1	0.0714286	0.02	0.0247	1	BP
group16	GO:0080050	regulation of seed development	14	1	0.0714286	0.02	0.0247	1	BP
group16	GO:0001944	vasculature development	15	1	0.0666667	0.03	0.0264	1	BP
group16	GO:0010187	negative regulation of seed germination	15	1	0.0666667	0.03	0.0264	1	BP
group16	GO:0072358	cardiovascular system development	15	1	0.0666667	0.03	0.0264	1	BP
group16	GO:0072359	circulatory system development	15	1	0.0666667	0.03	0.0264	1	BP
group16	GO:0031124	mRNA 3'-end processing	16	1	0.0625	0.03	0.0281	1	BP
group16	GO:0019104	DNA N-glycosylase activity	17	1	0.0588235	0.03	0.0299	1	MF
group16	GO:0140096	catalytic activity, acting on a protein	2941	10	0.0034002	5.25	0.0308	1	MF
group16	GO:0006098	pentose-phosphate shunt	18	1	0.0555556	0.03	0.0316	1	BP
group16	GO:0051156	glucose 6-phosphate metabolic process	18	1	0.0555556	0.03	0.0316	1	BP
group16	GO:0016567	protein ubiquitination	157	2	0.0127389	0.28	0.0317	1	BP
group16	GO:0043412	macromolecule modification	2596	9	0.00346687	4.63	0.0325	1	BP
group16	GO:0009295	nucleoid	32	1	0.03125	0.03	0.033	1	CC
group16	GO:0048316	seed development	397	3	0.00755668	0.71	0.033	1	BP
group16	GO:0032446	protein modification by small protein conjugation	168	2	0.0119048	0.3	0.0359	1	BP
group16	GO:0010154	fruit development	414	3	0.00724638	0.74	0.0367	1	BP
group16	GO:0046658	anchored component of plasma membrane	39	1	0.025641	0.04	0.04	1	CC
group16	GO:0006468	protein phosphorylation	1851	7	0.00378174	3.3	0.0405	1	BP
group16	GO:0008152	metabolic process	11989	26	0.00216865	21.37	0.0408	1	BP
group16	GO:0004672	protein kinase activity	1863	7	0.00375738	3.33	0.0449	1	MF
group16	GO:0010214	seed coat development	26	1	0.0384615	0.05	0.0454	1	BP
group16	GO:0019682	glyceraldehyde-3-phosphate metabolic process	26	1	0.0384615	0.05	0.0454	1	BP
group16	GO:0006006	glucose metabolic process	27	1	0.037037	0.05	0.0471	1	BP
group16	GO:2000377	regulation of reactive oxygen species metabolic process	27	1	0.037037	0.05	0.0471	1	BP
group16	GO:0006665	sphingolipid metabolic process	28	1	0.0357143	0.05	0.0488	1	BP
group16	GO:0009863	salicylic acid mediated signaling pathway	28	1	0.0357143	0.05	0.0488	1	BP
group17	GO	Term	Annotated	Significant	Rich_factor	Expected	p_value	padj	type
group17	GO:0004557	alpha-galactosidase activity	2	1	0.5	0	0.00098	0.734347	MF
group17	GO:0052637	delta 3-trans-hexadecenoic acid phosphatidylglycerol desaturase activity	2	1	0.5	0	0.00098	0.734347	MF
group17	GO:0052692	raffinose alpha-galactosidase activity	2	1	0.5	0	0.00098	0.734347	MF
group17	GO:0034484	raffinose catabolic process	2	1	0.5	0	0.0011	1	BP
group17	GO:0080167	response to karrikin	100	2	0.02	0.05	0.0012	1	BP
group17	GO:0006636	unsaturated fatty acid biosynthetic process	3	1	0.333333	0	0.0016	1	BP
group17	GO:0009970	cellular response to sulfate starvation	3	1	0.333333	0	0.0016	1	BP
group17	GO:0033530	raffinose metabolic process	3	1	0.333333	0	0.0016	1	BP
group17	GO:0033559	unsaturated fatty acid metabolic process	3	1	0.333333	0	0.0016	1	BP
group17	GO:0004096	catalase activity	4	1	0.25	0	0.00196	0.881216	MF
group17	GO:0005093	Rab GDP-dissociation inhibitor activity	4	1	0.25	0	0.00196	0.881216	MF
group17	GO:0046471	phosphatidylglycerol metabolic process	5	1	0.2	0	0.0027	1	BP
group17	GO:0006995	cellular response to nitrogen starvation	8	1	0.125	0	0.0043	1	BP
group17	GO:0015925	galactosidase activity	9	1	0.111111	0	0.00441	1	MF
group17	GO:0009313	oligosaccharide catabolic process	10	1	0.1	0.01	0.0053	1	BP
group17	GO:0043562	cellular response to nitrogen levels	11	1	0.0909091	0.01	0.0059	1	BP
group17	GO:0005787	signal peptidase complex	10	1	0.1	0.01	0.0067	1	CC
group17	GO:0005092	GDP-dissociation inhibitor activity	15	1	0.0666667	0.01	0.00735	1	MF
group17	GO:0006465	signal peptide processing	15	1	0.0666667	0.01	0.008	1	BP
group17	GO:0008271	secondary active sulfate transmembrane transporter activity	17	1	0.0588235	0.01	0.00832	1	MF
group17	GO:0015116	sulfate transmembrane transporter activity	19	1	0.0526316	0.01	0.0093	1	MF
group17	GO:1901682	sulfur compound transmembrane transporter activity	22	1	0.0454545	0.01	0.01076	1	MF
group17	GO:0008272	sulfate transport	21	1	0.047619	0.01	0.0112	1	BP
group17	GO:0006979	response to oxidative stress	335	2	0.00597015	0.18	0.013	1	BP
group17	GO:0072348	sulfur compound transport	26	1	0.0384615	0.01	0.0138	1	BP
group17	GO:0016485	protein processing	30	1	0.0333333	0.02	0.0159	1	BP
group17	GO:0050897	cobalt ion binding	36	1	0.0277778	0.02	0.01755	1	MF
group17	GO:0051604	protein maturation	43	1	0.0232558	0.02	0.0228	1	BP
group17	GO:0016762	xyloglucan:xyloglucosyl transferase activity	48	1	0.0208333	0.02	0.02333	1	MF
group17	GO:0009628	response to abiotic stimulus	1232	3	0.00243506	0.66	0.0235	1	BP
group17	GO:0030695	GTPase regulator activity	50	1	0.02	0.02	0.02429	1	MF
group17	GO:0016036	cellular response to phosphate starvation	47	1	0.0212766	0.03	0.0249	1	BP
group17	GO:0010411	xyloglucan metabolic process	53	1	0.0188679	0.03	0.028	1	BP
group17	GO:0060589	nucleoside-triphosphatase regulator activity	59	1	0.0169492	0.03	0.02861	1	MF
group17	GO:0004553	hydrolase activity, hydrolyzing O-glycosyl compounds	593	2	0.00337268	0.29	0.03287	1	MF
group17	GO:0015103	inorganic anion transmembrane transporter activity	71	1	0.0140845	0.03	0.03434	1	MF
group17	GO:0009648	photoperiodism	68	1	0.0147059	0.04	0.0358	1	BP
group17	GO:0009267	cellular response to starvation	69	1	0.0144928	0.04	0.0363	1	BP
group17	GO:0016798	hydrolase activity, acting on glycosyl bonds	632	2	0.00316456	0.31	0.03695	1	MF
group17	GO:0010319	stromule	59	1	0.0169492	0.04	0.0388	1	CC
group17	GO:0008233	peptidase activity	652	2	0.00306748	0.32	0.03912	1	MF
group17	GO:0042594	response to starvation	76	1	0.0131579	0.04	0.0399	1	BP
group17	GO:0009526	plastid envelope	500	2	0.004	0.33	0.0408	1	CC
group17	GO:0004190	aspartic-type endopeptidase activity	86	1	0.0116279	0.04	0.04145	1	MF
group17	GO:0070001	aspartic-type peptidase activity	86	1	0.0116279	0.04	0.04145	1	MF
group17	GO:0031669	cellular response to nutrient levels	80	1	0.0125	0.04	0.042	1	BP
group17	GO:0015698	inorganic anion transport	85	1	0.0117647	0.05	0.0445	1	BP
group17	GO:0009311	oligosaccharide metabolic process	87	1	0.0114943	0.05	0.0456	1	BP
group17	GO:0010410	hemicellulose metabolic process	90	1	0.0111111	0.05	0.0471	1	BP
group17	GO:0031969	chloroplast membrane	73	1	0.0136986	0.05	0.0479	1	CC
group17	GO:0008219	cell death	93	1	0.0107527	0.05	0.0486	1	BP
group17	GO:0031668	cellular response to extracellular stimulus	94	1	0.0106383	0.05	0.0492	1	BP
group18	GO	Term	Annotated	Significant	Rich_factor	Expected	p_value	padj	type
group18	GO:0035885	exochitinase activity	1	1	1	0	0.00054	1	MF
group18	GO:0008843	endochitinase activity	2	1	0.5	0	0.00107	1	MF
group18	GO:0071944	cell periphery	1612	3	0.00186104	0.46	0.0037	1	CC
group18	GO:0008131	primary amine oxidase activity	16	1	0.0625	0.01	0.00854	1	MF
group18	GO:0016641	oxidoreductase activity, acting on the CH-NH2 group of donors, oxygen as acceptor	22	1	0.0454545	0.01	0.01173	1	MF
group18	GO:0009651	response to salt stress	339	2	0.00589971	0.18	0.013	1	BP
group18	GO:0005509	calcium ion binding	358	2	0.00558659	0.19	0.01513	1	MF
group18	GO:0004568	chitinase activity	30	1	0.0333333	0.02	0.01596	1	MF
group18	GO:0048038	quinone binding	30	1	0.0333333	0.02	0.01596	1	MF
group18	GO:0006026	aminoglycan catabolic process	30	1	0.0333333	0.02	0.016	1	BP
group18	GO:0006032	chitin catabolic process	30	1	0.0333333	0.02	0.016	1	BP
group18	GO:0046348	amino sugar catabolic process	30	1	0.0333333	0.02	0.016	1	BP
group18	GO:1901072	glucosamine-containing compound catabolic process	30	1	0.0333333	0.02	0.016	1	BP
group18	GO:0006970	response to osmotic stress	383	2	0.00522193	0.2	0.017	1	BP
group18	GO:0006030	chitin metabolic process	32	1	0.03125	0.02	0.017	1	BP
group18	GO:0016638	oxidoreductase activity, acting on the CH-NH2 group of donors	33	1	0.030303	0.02	0.01755	1	MF
group18	GO:1901071	glucosamine-containing compound metabolic process	35	1	0.0285714	0.02	0.019	1	BP
group18	GO:0006040	amino sugar metabolic process	41	1	0.0243902	0.02	0.022	1	BP
group18	GO:0006022	aminoglycan metabolic process	43	1	0.0232558	0.02	0.023	1	BP
group18	GO:0009817	defense response to fungus, incompatible interaction	44	1	0.0227273	0.02	0.023	1	BP
group18	GO:1901136	carbohydrate derivative catabolic process	52	1	0.0192308	0.03	0.027	1	BP
group18	GO:0042737	drug catabolic process	66	1	0.0151515	0.04	0.035	1	BP
group18	GO:0005886	plasma membrane	1231	2	0.0016247	0.35	0.0383	1	CC
group18	GO:0009607	response to biotic stimulus	612	2	0.00326797	0.33	0.04	1	BP
group18	GO:0006952	defense response	613	2	0.00326264	0.33	0.04	1	BP
group18	GO:0009308	amine metabolic process	93	1	0.0107527	0.05	0.049	1	BP
group19	GO	Term	Annotated	Significant	Rich_factor	Expected	p_value	padj	type
group19	GO:1900366	negative regulation of defense response to insect	1	1	1	0	0.00089	1	BP
group19	GO:1990136	linoleate 9S-lipoxygenase activity	3	1	0.333333	0	0.0021	1	MF
group19	GO:0002221	pattern recognition receptor signaling pathway	3	1	0.333333	0	0.00267	1	BP
group19	GO:0002757	immune response-activating signal transduction	3	1	0.333333	0	0.00267	1	BP
group19	GO:0002758	innate immune response-activating signal transduction	3	1	0.333333	0	0.00267	1	BP
group19	GO:0002764	immune response-regulating signaling pathway	3	1	0.333333	0	0.00267	1	BP
group19	GO:2000068	regulation of defense response to insect	4	1	0.25	0	0.00356	1	BP
group19	GO:0009916	alternative oxidase activity	5	1	0.2	0	0.0036	1	MF
group19	GO:0031347	regulation of defense response	134	2	0.0149254	0.12	0.00617	1	BP
group19	GO:0002832	negative regulation of response to biotic stimulus	7	1	0.142857	0.01	0.00622	1	BP
group19	GO:0032102	negative regulation of response to external stimulus	7	1	0.142857	0.01	0.00622	1	BP
group19	GO:0043901	negative regulation of multi-organism process	7	1	0.142857	0.01	0.00622	1	BP
group19	GO:0002213	defense response to insect	12	1	0.0833333	0.01	0.01064	1	BP
group19	GO:0080134	regulation of response to stress	181	2	0.0110497	0.16	0.01101	1	BP
group19	GO:0002218	activation of innate immune response	27	1	0.037037	0.02	0.0238	1	BP
group19	GO:0002253	activation of immune response	27	1	0.037037	0.02	0.0238	1	BP
group19	GO:0009816	defense response to bacterium, incompatible interaction	29	1	0.0344828	0.03	0.02554	1	BP
group19	GO:0010311	lateral root formation	33	1	0.030303	0.03	0.02902	1	BP
group19	GO:0034440	lipid oxidation	34	1	0.0294118	0.03	0.02988	1	BP
group19	GO:0031348	negative regulation of defense response	35	1	0.0285714	0.03	0.03075	1	BP
group19	GO:0004185	serine-type carboxypeptidase activity	46	1	0.0217391	0.03	0.0324	1	MF
group19	GO:0045089	positive regulation of innate immune response	37	1	0.027027	0.03	0.03248	1	BP
group19	GO:0030001	metal ion transport	327	2	0.00611621	0.29	0.03343	1	BP
group19	GO:0002684	positive regulation of immune system process	39	1	0.025641	0.03	0.03421	1	BP
group19	GO:0050778	positive regulation of immune response	39	1	0.025641	0.03	0.03421	1	BP
group19	GO:0004180	carboxypeptidase activity	49	1	0.0204082	0.04	0.0345	1	MF
group19	GO:0010102	lateral root morphogenesis	42	1	0.0238095	0.04	0.03679	1	BP
group19	GO:0070008	serine-type exopeptidase activity	53	1	0.0188679	0.04	0.0372	1	MF
group19	GO:0048583	regulation of response to stimulus	347	2	0.00576369	0.31	0.03727	1	BP
group19	GO:0010101	post-embryonic root morphogenesis	43	1	0.0232558	0.04	0.03765	1	BP
group19	GO:0016682	oxidoreductase activity, acting on diphenols and related substances as donors, oxygen as acceptor	54	1	0.0185185	0.04	0.0379	1	MF
group19	GO:0004672	protein kinase activity	1863	4	0.00214707	1.33	0.0387	1	MF
group19	GO:0002831	regulation of response to biotic stimulus	45	1	0.0222222	0.04	0.03937	1	BP
group19	GO:0016679	oxidoreductase activity, acting on diphenols and related substances as donors	61	1	0.0163934	0.04	0.0427	1	MF
group19	GO:0051704	multi-organism process	906	3	0.00331126	0.81	0.04354	1	BP
group19	GO:0032101	regulation of response to external stimulus	50	1	0.02	0.04	0.04366	1	BP
group19	GO:0031349	positive regulation of defense response	52	1	0.0192308	0.05	0.04536	1	BP
group19	GO:0140096	catalytic activity, acting on a protein	2941	5	0.0017001	2.1	0.0489	1	MF
group19	GO:0016702	oxidoreductase activity, acting on single donors with incorporation of molecular oxygen, incorporation of two atoms of oxygen	70	1	0.0142857	0.05	0.0489	1	MF
group19	GO:0098542	defense response to other organism	406	2	0.00492611	0.36	0.04953	1	BP
group20	GO	Term	Annotated	Significant	Rich_factor	Expected	p_value	padj	type
group20	GO:0019238	cyclohydrolase activity	16	2	0.125	0.03	0.00033	0.66316	MF
group20	GO:0044772	mitotic cell cycle phase transition	19	2	0.105263	0.03	0.00052	1	BP
group20	GO:0044770	cell cycle phase transition	21	2	0.0952381	0.04	0.00063	1	BP
group20	GO:0016814	hydrolase activity, acting on carbon-nitrogen (but not peptide) bonds, in cyclic amidines	26	2	0.0769231	0.04	0.00089	0.66316	MF
group20	GO:0003887	DNA-directed DNA polymerase activity	29	2	0.0689655	0.05	0.00111	0.66316	MF
group20	GO:0034061	DNA polymerase activity	30	2	0.0666667	0.05	0.00118	0.66316	MF
group20	GO:0006065	UDP-glucuronate biosynthetic process	1	1	1	0	0.00178	1	BP
group20	GO:0006271	DNA strand elongation involved in DNA replication	1	1	1	0	0.00178	1	BP
group20	GO:0006273	lagging strand elongation	1	1	1	0	0.00178	1	BP
group20	GO:0022616	DNA strand elongation	1	1	1	0	0.00178	1	BP
group20	GO:0046398	UDP-glucuronate metabolic process	2	1	0.5	0	0.00356	1	BP
group20	GO:0008622	epsilon DNA polymerase complex	2	1	0.5	0	0.0042	1	CC
group20	GO:0008686	3,4-dihydroxy-2-butanone-4-phosphate synthase activity	3	1	0.333333	0.01	0.00508	1	MF
group20	GO:0048040	UDP-glucuronate decarboxylase activity	3	1	0.333333	0.01	0.00508	1	MF
group20	GO:0098813	nuclear chromosome segregation	60	2	0.0333333	0.11	0.0051	1	BP
group20	GO:0042732	D-xylose metabolic process	3	1	0.333333	0.01	0.00534	1	BP
group20	GO:0007059	chromosome segregation	66	2	0.030303	0.12	0.00614	1	BP
group20	GO:0022402	cell cycle process	211	3	0.014218	0.38	0.00614	1	BP
group20	GO:0005828	kinetochore microtubule	4	1	0.25	0.01	0.0084	1	CC
group20	GO:0003896	DNA primase activity	5	1	0.2	0.01	0.00846	1	MF
group20	GO:0003935	GTP cyclohydrolase II activity	5	1	0.2	0.01	0.00846	1	MF
group20	GO:0003979	UDP-glucose 6-dehydrogenase activity	5	1	0.2	0.01	0.00846	1	MF
group20	GO:0007094	mitotic spindle assembly checkpoint	5	1	0.2	0.01	0.00888	1	BP
group20	GO:0031577	spindle checkpoint	5	1	0.2	0.01	0.00888	1	BP
group20	GO:0071173	spindle assembly checkpoint	5	1	0.2	0.01	0.00888	1	BP
group20	GO:0071174	mitotic spindle checkpoint	5	1	0.2	0.01	0.00888	1	BP
group20	GO:0005618	cell wall	408	4	0.00980392	0.86	0.0096	1	CC
group20	GO:0030312	external encapsulating structure	410	4	0.0097561	0.86	0.0097	1	CC
group20	GO:0000280	nuclear division	85	2	0.0235294	0.15	0.01	1	BP
group20	GO:0003933	GTP cyclohydrolase activity	6	1	0.166667	0.01	0.01014	1	MF
group20	GO:0033046	negative regulation of sister chromatid segregation	6	1	0.166667	0.01	0.01065	1	BP
group20	GO:0033048	negative regulation of mitotic sister chromatid segregation	6	1	0.166667	0.01	0.01065	1	BP
group20	GO:0045839	negative regulation of mitotic nuclear division	6	1	0.166667	0.01	0.01065	1	BP
group20	GO:0045841	negative regulation of mitotic metaphase/anaphase transition	6	1	0.166667	0.01	0.01065	1	BP
group20	GO:0051985	negative regulation of chromosome segregation	6	1	0.166667	0.01	0.01065	1	BP
group20	GO:1901988	negative regulation of cell cycle phase transition	6	1	0.166667	0.01	0.01065	1	BP
group20	GO:1901991	negative regulation of mitotic cell cycle phase transition	6	1	0.166667	0.01	0.01065	1	BP
group20	GO:1902100	negative regulation of metaphase/anaphase transition of cell cycle	6	1	0.166667	0.01	0.01065	1	BP
group20	GO:1905819	negative regulation of chromosome separation	6	1	0.166667	0.01	0.01065	1	BP
group20	GO:2000816	negative regulation of mitotic sister chromatid separation	6	1	0.166667	0.01	0.01065	1	BP
group20	GO:0016810	hydrolase activity, acting on carbon-nitrogen (but not peptide) bonds	92	2	0.0217391	0.16	0.01066	1	MF
group20	GO:1903047	mitotic cell cycle process	89	2	0.0224719	0.16	0.01092	1	BP
group20	GO:0007049	cell cycle	263	3	0.0114068	0.47	0.01121	1	BP
group20	GO:0003937	IMP cyclohydrolase activity	7	1	0.142857	0.01	0.01182	1	MF
group20	GO:0004643	phosphoribosylaminoimidazolecarboxamide formyltransferase activity	7	1	0.142857	0.01	0.01182	1	MF
group20	GO:0000278	mitotic cell cycle	95	2	0.0210526	0.17	0.01237	1	BP
group20	GO:0000086	G2/M transition of mitotic cell cycle	7	1	0.142857	0.01	0.01241	1	BP
group20	GO:0007093	mitotic cell cycle checkpoint	7	1	0.142857	0.01	0.01241	1	BP
group20	GO:0044839	cell cycle G2/M phase transition	8	1	0.125	0.01	0.01417	1	BP
group20	GO:0051784	negative regulation of nuclear division	8	1	0.125	0.01	0.01417	1	BP
group20	GO:0010369	chromocenter	7	1	0.142857	0.01	0.0146	1	CC
group20	GO:0042575	DNA polymerase complex	7	1	0.142857	0.01	0.0146	1	CC
group20	GO:0016830	carbon-carbon lyase activity	109	2	0.0183486	0.18	0.01472	1	MF
group20	GO:0045930	negative regulation of mitotic cell cycle	9	1	0.111111	0.02	0.01593	1	BP
group20	GO:0004420	hydroxymethylglutaryl-CoA reductase (NADPH) activity	10	1	0.1	0.02	0.01684	1	MF
group20	GO:0007088	regulation of mitotic nuclear division	10	1	0.1	0.02	0.01768	1	BP
group20	GO:0007091	metaphase/anaphase transition of mitotic cell cycle	10	1	0.1	0.02	0.01768	1	BP
group20	GO:0010965	regulation of mitotic sister chromatid separation	10	1	0.1	0.02	0.01768	1	BP
group20	GO:0030071	regulation of mitotic metaphase/anaphase transition	10	1	0.1	0.02	0.01768	1	BP
group20	GO:0033045	regulation of sister chromatid segregation	10	1	0.1	0.02	0.01768	1	BP
group20	GO:0033047	regulation of mitotic sister chromatid segregation	10	1	0.1	0.02	0.01768	1	BP
group20	GO:0044784	metaphase/anaphase transition of cell cycle	10	1	0.1	0.02	0.01768	1	BP
group20	GO:0051306	mitotic sister chromatid separation	10	1	0.1	0.02	0.01768	1	BP
group20	GO:0051983	regulation of chromosome segregation	10	1	0.1	0.02	0.01768	1	BP
group20	GO:1902099	regulation of metaphase/anaphase transition of cell cycle	10	1	0.1	0.02	0.01768	1	BP
group20	GO:1905818	regulation of chromosome separation	10	1	0.1	0.02	0.01768	1	BP
group20	GO:0048285	organelle fission	118	2	0.0169492	0.21	0.01865	1	BP
group20	GO:0000776	kinetochore	9	1	0.111111	0.02	0.0188	1	CC
group20	GO:0043531	ADP binding	336	3	0.00892857	0.57	0.01917	1	MF
group20	GO:0000075	cell cycle checkpoint	11	1	0.0909091	0.02	0.01944	1	BP
group20	GO:0015936	coenzyme A metabolic process	11	1	0.0909091	0.02	0.01944	1	BP
group20	GO:0140097	catalytic activity, acting on DNA	132	2	0.0151515	0.22	0.02111	1	MF
group20	GO:0051026	chiasma assembly	12	1	0.0833333	0.02	0.02118	1	BP
group20	GO:0006771	riboflavin metabolic process	13	1	0.0769231	0.02	0.02293	1	BP
group20	GO:0009231	riboflavin biosynthetic process	13	1	0.0769231	0.02	0.02293	1	BP
group20	GO:0010948	negative regulation of cell cycle process	13	1	0.0769231	0.02	0.02293	1	BP
group20	GO:0042727	flavin-containing compound biosynthetic process	13	1	0.0769231	0.02	0.02293	1	BP
group20	GO:0052546	cell wall pectin metabolic process	13	1	0.0769231	0.02	0.02293	1	BP
group20	GO:0006260	DNA replication	132	2	0.0151515	0.24	0.023	1	BP
group20	GO:0005634	nucleus	2154	9	0.00417827	4.53	0.0241	1	CC
group20	GO:0009934	regulation of meristem structural organization	14	1	0.0714286	0.02	0.02467	1	BP
group20	GO:2001251	negative regulation of chromosome organization	14	1	0.0714286	0.02	0.02467	1	BP
group20	GO:0005876	spindle microtubule	12	1	0.0833333	0.03	0.025	1	CC
group20	GO:0036094	small molecule binding	4902	14	0.00285598	8.32	0.02563	1	MF
group20	GO:0051304	chromosome separation	15	1	0.0666667	0.03	0.02641	1	BP
group20	GO:1901990	regulation of mitotic cell cycle phase transition	15	1	0.0666667	0.03	0.02641	1	BP
group20	GO:0009226	nucleotide-sugar biosynthetic process	16	1	0.0625	0.03	0.02815	1	BP
group20	GO:0042726	flavin-containing compound metabolic process	16	1	0.0625	0.03	0.02815	1	BP
group20	GO:1901987	regulation of cell cycle phase transition	16	1	0.0625	0.03	0.02815	1	BP
group20	GO:0009505	plant-type cell wall	131	2	0.0152672	0.28	0.0306	1	CC
group20	GO:0006270	DNA replication initiation	19	1	0.0526316	0.03	0.03334	1	BP
group20	GO:0051783	regulation of nuclear division	19	1	0.0526316	0.03	0.03334	1	BP
group20	GO:0016043	cellular component organization	1394	6	0.00430416	2.48	0.03382	1	BP
group20	GO:0000070	mitotic sister chromatid segregation	20	1	0.05	0.04	0.03506	1	BP
group20	GO:0007129	synapsis	20	1	0.05	0.04	0.03506	1	BP
group20	GO:0009225	nucleotide-sugar metabolic process	20	1	0.05	0.04	0.03506	1	BP
group20	GO:0019321	pentose metabolic process	20	1	0.05	0.04	0.03506	1	BP
group20	GO:0016616	oxidoreductase activity, acting on the CH-OH group of donors, NAD or NADP as acceptor	178	2	0.011236	0.3	0.03664	1	MF
group20	GO:0045143	homologous chromosome segregation	21	1	0.047619	0.04	0.03679	1	BP
group20	GO:0016787	hydrolase activity	3203	10	0.00312207	5.44	0.03719	1	MF
group20	GO:0033865	nucleoside bisphosphate metabolic process	22	1	0.0454545	0.04	0.0385	1	BP
group20	GO:0033875	ribonucleoside bisphosphate metabolic process	22	1	0.0454545	0.04	0.0385	1	BP
group20	GO:0034032	purine nucleoside bisphosphate metabolic process	22	1	0.0454545	0.04	0.0385	1	BP
group20	GO:0000166	nucleotide binding	4669	13	0.00278432	7.92	0.03911	1	MF
group20	GO:1901265	nucleoside phosphate binding	4669	13	0.00278432	7.92	0.03911	1	MF
group20	GO:0007346	regulation of mitotic cell cycle	24	1	0.0416667	0.04	0.04193	1	BP
group20	GO:0006412	translation	753	4	0.00531208	1.34	0.04324	1	BP
group20	GO:0006259	DNA metabolic process	443	3	0.00677201	0.79	0.04347	1	BP
group20	GO:0140014	mitotic nuclear division	25	1	0.04	0.04	0.04364	1	BP
group20	GO:0045454	cell redox homeostasis	188	2	0.0106383	0.34	0.04399	1	BP
group20	GO:0043043	peptide biosynthetic process	762	4	0.00524934	1.36	0.04485	1	BP
group20	GO:0008408	3'-5' exonuclease activity	28	1	0.0357143	0.05	0.04647	1	MF
group20	GO:0007131	reciprocal meiotic recombination	27	1	0.037037	0.05	0.04705	1	BP
group20	GO:0035825	homologous recombination	27	1	0.037037	0.05	0.04705	1	BP
group20	GO:0045488	pectin metabolic process	27	1	0.037037	0.05	0.04705	1	BP
group20	GO:0055086	nucleobase-containing small molecule metabolic process	460	3	0.00652174	0.82	0.04771	1	BP
group20	GO:0010393	galacturonan metabolic process	28	1	0.0357143	0.05	0.04876	1	BP
group20	GO:0010639	negative regulation of organelle organization	28	1	0.0357143	0.05	0.04876	1	BP
group20	GO:0051129	negative regulation of cellular component organization	28	1	0.0357143	0.05	0.04876	1	BP
group20	GO:0070192	chromosome organization involved in meiotic cell cycle	28	1	0.0357143	0.05	0.04876	1	BP
group20	GO:0044281	small molecule metabolic process	1527	6	0.00392927	2.72	0.04947	1	BP
group20	GO:0006518	peptide metabolic process	789	4	0.00506971	1.41	0.04989	1	BP

## Sheet: Table S5
Table S5 KEGG enrichment results of 21 clusters
group0	#Term	Database	ID	Input number	Background number	P-Value	Corrected P-Value
group0	Arginine and proline metabolism	KEGG PATHWAY	pxb00330	5	83	0.00739005	0.546863
group0	Homologous recombination	KEGG PATHWAY	pxb03440	4	79	0.0276344	0.635054
group0	Plant-pathogen interaction	KEGG PATHWAY	pxb04626	8	272	0.0407478	0.635054
group0	Metabolic pathways	KEGG PATHWAY	pxb01100	57	3230	0.0411452	0.635054
group0	Carotenoid biosynthesis	KEGG PATHWAY	pxb00906	3	55	0.0456213	0.635054
group0	Endocytosis	KEGG PATHWAY	pxb04144	7	244	0.0594082	0.635054
group0	Tryptophan metabolism	KEGG PATHWAY	pxb00380	3	66	0.06951	0.635054
group0	Linoleic acid metabolism	KEGG PATHWAY	pxb00591	2	34	0.0873954	0.635054
group0	Citrate cycle (TCA cycle)	KEGG PATHWAY	pxb00020	3	77	0.0979005	0.635054
group0	Plant hormone signal transduction	KEGG PATHWAY	pxb04075	9	396	0.108469	0.635054
group0	Glycerolipid metabolism	KEGG PATHWAY	pxb00561	4	130	0.113651	0.635054
group0	Thiamine metabolism	KEGG PATHWAY	pxb00730	2	43	0.126929	0.635054
group0	DNA replication	KEGG PATHWAY	pxb03030	3	88	0.130148	0.635054
group0	Purine metabolism	KEGG PATHWAY	pxb00230	4	140	0.137304	0.635054
group0	Carbon metabolism	KEGG PATHWAY	pxb01200	8	363	0.14115	0.635054
group0	Phenylalanine metabolism	KEGG PATHWAY	pxb00360	2	47	0.145629	0.635054
group0	alpha-Linolenic acid metabolism	KEGG PATHWAY	pxb00592	3	93	0.145891	0.635054
group0	Pantothenate and CoA biosynthesis	KEGG PATHWAY	pxb00770	2	49	0.155181	0.637968
group0	Protein processing in endoplasmic reticulum	KEGG PATHWAY	pxb04141	7	323	0.171027	0.666106
group0	Fructose and mannose metabolism	KEGG PATHWAY	pxb00051	3	105	0.185923	0.679724
group0	Pentose and glucuronate interconversions	KEGG PATHWAY	pxb00040	4	166	0.206557	0.679724
group0	Sulfur relay system	KEGG PATHWAY	pxb04122	1	16	0.209565	0.679724
group0	Glycolysis / Gluconeogenesis	KEGG PATHWAY	pxb00010	4	171	0.220897	0.679724
group0	Mismatch repair	KEGG PATHWAY	pxb03430	2	64	0.229637	0.679724
group0	RNA polymerase	KEGG PATHWAY	pxb03020	2	64	0.229637	0.679724
group0	Other types of O-glycan biosynthesis	KEGG PATHWAY	pxb00514	1	20	0.252126	0.71759
group0	Pyrimidine metabolism	KEGG PATHWAY	pxb00240	2	80	0.310952	0.745703
group0	Arachidonic acid metabolism	KEGG PATHWAY	pxb00590	1	26	0.311718	0.745703
group0	Riboflavin metabolism	KEGG PATHWAY	pxb00740	1	28	0.330509	0.745703
group0	Zeatin biosynthesis	KEGG PATHWAY	pxb00908	1	28	0.330509	0.745703
group0	One carbon pool by folate	KEGG PATHWAY	pxb00670	1	28	0.330509	0.745703
group0	Biosynthesis of secondary metabolites	KEGG PATHWAY	pxb01110	25	1630	0.341374	0.745703
group0	Valine, leucine and isoleucine biosynthesis	KEGG PATHWAY	pxb00290	1	30	0.348788	0.745703
group0	Biotin metabolism	KEGG PATHWAY	pxb00780	1	31	0.35774	0.745703
group0	Biosynthesis of amino acids	KEGG PATHWAY	pxb01230	6	348	0.359615	0.745703
group0	Cysteine and methionine metabolism	KEGG PATHWAY	pxb00270	3	155	0.36969	0.745703
group0	Carbon fixation in photosynthetic organisms	KEGG PATHWAY	pxb00710	2	94	0.380666	0.745703
group0	Nucleotide excision repair	KEGG PATHWAY	pxb03420	2	95	0.385541	0.745703
group0	Cutin, suberine and wax biosynthesis	KEGG PATHWAY	pxb00073	1	36	0.40069	0.745703
group0	Spliceosome	KEGG PATHWAY	pxb03040	5	298	0.403083	0.745703
group0	Glycerophospholipid metabolism	KEGG PATHWAY	pxb00564	3	167	0.414029	0.747272
group0	ABC transporters	KEGG PATHWAY	pxb02010	1	41	0.440773	0.7766
group0	Arginine biosynthesis	KEGG PATHWAY	pxb00220	1	47	0.485356	0.800981
group0	Ether lipid metabolism	KEGG PATHWAY	pxb00565	1	48	0.492434	0.800981
group0	Nitrogen metabolism	KEGG PATHWAY	pxb00910	1	49	0.499414	0.800981
group0	Sulfur metabolism	KEGG PATHWAY	pxb00920	1	51	0.513089	0.800981
group0	Pyruvate metabolism	KEGG PATHWAY	pxb00620	2	123	0.513879	0.800981
group0	Oxidative phosphorylation	KEGG PATHWAY	pxb00190	3	197	0.519555	0.800981
group0	Ubiquinone and other terpenoid-quinone biosynthesis	KEGG PATHWAY	pxb00130	1	54	0.532905	0.804796
group0	Base excision repair	KEGG PATHWAY	pxb03410	1	56	0.545667	0.807587
group0	Autophagy - other	KEGG PATHWAY	pxb04136	1	58	0.55808	0.808141
group0	beta-Alanine metabolism	KEGG PATHWAY	pxb00410	1	66	0.60444	0.808141
group0	Terpenoid backbone biosynthesis	KEGG PATHWAY	pxb00900	1	68	0.61525	0.808141
group0	Basal transcription factors	KEGG PATHWAY	pxb03022	1	69	0.620545	0.808141
group0	Protein export	KEGG PATHWAY	pxb03060	1	70	0.625766	0.808141
group0	Fatty acid biosynthesis	KEGG PATHWAY	pxb00061	1	70	0.625766	0.808141
group0	Phenylalanine, tyrosine and tryptophan biosynthesis	KEGG PATHWAY	pxb00400	1	71	0.630916	0.808141
group0	Pentose phosphate pathway	KEGG PATHWAY	pxb00030	1	74	0.645944	0.808141
group0	Starch and sucrose metabolism	KEGG PATHWAY	pxb00500	3	239	0.64801	0.808141
group0	Galactose metabolism	KEGG PATHWAY	pxb00052	1	76	0.655622	0.808141
group0	Aminoacyl-tRNA biosynthesis	KEGG PATHWAY	pxb00970	1	80	0.674194	0.808141
group0	2-Oxocarboxylic acid metabolism	KEGG PATHWAY	pxb01210	1	83	0.687463	0.808141
group0	RNA transport	KEGG PATHWAY	pxb03013	3	263	0.709592	0.808141
group0	Ubiquitin mediated proteolysis	KEGG PATHWAY	pxb04120	2	178	0.709822	0.808141
group0	Phosphatidylinositol signaling system	KEGG PATHWAY	pxb04070	1	90	0.716365	0.808141
group0	Glycine, serine and threonine metabolism	KEGG PATHWAY	pxb00260	1	92	0.724121	0.808141
group0	Amino sugar and nucleotide sugar metabolism	KEGG PATHWAY	pxb00520	2	189	0.740009	0.808141
group0	mRNA surveillance pathway	KEGG PATHWAY	pxb03015	2	190	0.742616	0.808141
group0	Fatty acid metabolism	KEGG PATHWAY	pxb01212	1	102	0.75984	0.814901
group0	Inositol phosphate metabolism	KEGG PATHWAY	pxb00562	1	110	0.785061	0.821332
group0	MAPK signaling pathway - plant	KEGG PATHWAY	pxb04016	2	209	0.788035	0.821332
group0	RNA degradation	KEGG PATHWAY	pxb03018	1	184	0.923065	0.948706
group0	Phenylpropanoid biosynthesis	KEGG PATHWAY	pxb00940	1	247	0.967968	0.981228
group0	Ribosome	KEGG PATHWAY	pxb03010	2	469	0.989118	0.989118
group0
group0	--------------------
group0
group0	#Term	Database	ID	Input number	Background number	P-Value	Corrected P-Value
group0
group0	--------------------
group0
group0	#Term	Database	ID	Input number	Background number	P-Value	Corrected P-Value
group0
group0	--------------------
group1	#Term	Database	ID	Input number	Background number	P-Value	Corrected P-Value
group1	Diterpenoid biosynthesis	KEGG PATHWAY	pxb00904	2	42	0.0250233	0.539673
group1	Phosphonate and phosphinate metabolism	KEGG PATHWAY	pxb00440	1	11	0.0647894	0.539673
group1	Galactose metabolism	KEGG PATHWAY	pxb00052	2	76	0.0703187	0.539673
group1	Phosphatidylinositol signaling system	KEGG PATHWAY	pxb04070	2	90	0.0932756	0.539673
group1	alpha-Linolenic acid metabolism	KEGG PATHWAY	pxb00592	2	93	0.0984447	0.539673
group1	Inositol phosphate metabolism	KEGG PATHWAY	pxb00562	2	110	0.129109	0.539673
group1	Brassinosteroid biosynthesis	KEGG PATHWAY	pxb00905	1	27	0.144721	0.539673
group1	Starch and sucrose metabolism	KEGG PATHWAY	pxb00500	3	239	0.152895	0.539673
group1	Biosynthesis of unsaturated fatty acids	KEGG PATHWAY	pxb01040	1	31	0.163618	0.539673
group1	Glutathione metabolism	KEGG PATHWAY	pxb00480	2	129	0.165546	0.539673
group1	Phagosome	KEGG PATHWAY	pxb04145	2	129	0.165546	0.539673
group1	Linoleic acid metabolism	KEGG PATHWAY	pxb00591	1	34	0.177517	0.539673
group1	Thiamine metabolism	KEGG PATHWAY	pxb00730	1	43	0.21785	0.539673
group1	Phenylalanine metabolism	KEGG PATHWAY	pxb00360	1	47	0.235138	0.539673
group1	Propanoate metabolism	KEGG PATHWAY	pxb00640	1	47	0.235138	0.539673
group1	Ether lipid metabolism	KEGG PATHWAY	pxb00565	1	48	0.2394	0.539673
group1	Pentose and glucuronate interconversions	KEGG PATHWAY	pxb00040	2	166	0.24023	0.539673
group1	Pantothenate and CoA biosynthesis	KEGG PATHWAY	pxb00770	1	49	0.243639	0.539673
group1	Carotenoid biosynthesis	KEGG PATHWAY	pxb00906	1	55	0.268581	0.539673
group1	Circadian rhythm - plant	KEGG PATHWAY	pxb04712	1	57	0.276712	0.539673
group1	Fatty acid degradation	KEGG PATHWAY	pxb00071	1	63	0.300568	0.539673
group1	RNA polymerase	KEGG PATHWAY	pxb03020	1	64	0.304468	0.539673
group1	beta-Alanine metabolism	KEGG PATHWAY	pxb00410	1	66	0.312201	0.539673
group1	Tryptophan metabolism	KEGG PATHWAY	pxb00380	1	66	0.312201	0.539673
group1	Porphyrin and chlorophyll metabolism	KEGG PATHWAY	pxb00860	1	69	0.323642	0.539673
group1	Protein export	KEGG PATHWAY	pxb03060	1	70	0.327413	0.539673
group1	Phenylalanine, tyrosine and tryptophan biosynthesis	KEGG PATHWAY	pxb00400	1	71	0.331163	0.539673
group1	Ascorbate and aldarate metabolism	KEGG PATHWAY	pxb00053	1	77	0.353231	0.555078
group1	Arginine and proline metabolism	KEGG PATHWAY	pxb00330	1	83	0.374575	0.568321
group1	Fatty acid metabolism	KEGG PATHWAY	pxb01212	1	102	0.437645	0.632724
group1	Metabolic pathways	KEGG PATHWAY	pxb01100	19	3230	0.445783	0.632724
group1	Peroxisome	KEGG PATHWAY	pxb04146	1	132	0.524586	0.721306
group1	Biosynthesis of secondary metabolites	KEGG PATHWAY	pxb01110	9	1630	0.563886	0.751848
group1	Glycerophospholipid metabolism	KEGG PATHWAY	pxb00564	1	167	0.609245	0.788435
group1	RNA degradation	KEGG PATHWAY	pxb03018	1	184	0.64477	0.800058
group1	Amino sugar and nucleotide sugar metabolism	KEGG PATHWAY	pxb00520	1	189	0.654593	0.800058
group1	Ribosome	KEGG PATHWAY	pxb03010	2	469	0.739474	0.864176
group1	Endocytosis	KEGG PATHWAY	pxb04144	1	244	0.746334	0.864176
group1	Plant-pathogen interaction	KEGG PATHWAY	pxb04626	1	272	0.783261	0.88368
group1	Spliceosome	KEGG PATHWAY	pxb03040	1	298	0.81274	0.89036
group1	Protein processing in endoplasmic reticulum	KEGG PATHWAY	pxb04141	1	323	0.837312	0.89036
group1	Biosynthesis of amino acids	KEGG PATHWAY	pxb01230	1	348	0.858673	0.89036
group1	Carbon metabolism	KEGG PATHWAY	pxb01200	1	363	0.870124	0.89036
group1	Plant hormone signal transduction	KEGG PATHWAY	pxb04075	1	396	0.892169	0.892169
group1
group1	--------------------
group1
group1	#Term	Database	ID	Input number	Background number	P-Value	Corrected P-Value
group1
group1	--------------------
group1
group1	#Term	Database	ID	Input number	Background number	P-Value	Corrected P-Value
group1
group1	--------------------
group2	#Term	Database	ID	Input number	Background number	P-Value	Corrected P-Value
group2	Glucosinolate biosynthesis	KEGG PATHWAY	pxb00966	1	6	0.0173209	0.289606
group2	Glycine, serine and threonine metabolism	KEGG PATHWAY	pxb00260	2	92	0.0231685	0.289606
group2	Isoquinoline alkaloid biosynthesis	KEGG PATHWAY	pxb00950	1	24	0.0605091	0.40182
group2	Tropane, piperidine and pyridine alkaloid biosynthesis	KEGG PATHWAY	pxb00960	1	34	0.0836852	0.40182
group2	Phenylalanine metabolism	KEGG PATHWAY	pxb00360	1	47	0.11297	0.40182
group2	Tyrosine metabolism	KEGG PATHWAY	pxb00350	1	48	0.115184	0.40182
group2	Flavonoid biosynthesis	KEGG PATHWAY	pxb00941	1	62	0.145611	0.40182
group2	Mismatch repair	KEGG PATHWAY	pxb03430	1	64	0.149873	0.40182
group2	beta-Alanine metabolism	KEGG PATHWAY	pxb00410	1	66	0.154113	0.40182
group2	Homologous recombination	KEGG PATHWAY	pxb03440	1	79	0.181169	0.40182
group2	2-Oxocarboxylic acid metabolism	KEGG PATHWAY	pxb01210	1	83	0.189321	0.40182
group2	DNA replication	KEGG PATHWAY	pxb03030	1	88	0.199397	0.40182
group2	Nucleotide excision repair	KEGG PATHWAY	pxb03420	1	95	0.213296	0.40182
group2	Cyanoamino acid metabolism	KEGG PATHWAY	pxb00460	1	101	0.225019	0.40182
group2	Peroxisome	KEGG PATHWAY	pxb04146	1	132	0.28289	0.471484
group2	Pentose and glucuronate interconversions	KEGG PATHWAY	pxb00040	1	166	0.341452	0.501348
group2	Glycolysis / Gluconeogenesis	KEGG PATHWAY	pxb00010	1	171	0.349655	0.501348
group2	Ubiquitin mediated proteolysis	KEGG PATHWAY	pxb04120	1	178	0.36097	0.501348
group2	Starch and sucrose metabolism	KEGG PATHWAY	pxb00500	1	239	0.451675	0.594309
group2	Plant-pathogen interaction	KEGG PATHWAY	pxb04626	1	272	0.495306	0.619133
group2	Biosynthesis of amino acids	KEGG PATHWAY	pxb01230	1	348	0.583153	0.650664
group2	Biosynthesis of secondary metabolites	KEGG PATHWAY	pxb01110	4	1630	0.585424	0.650664
group2	Carbon metabolism	KEGG PATHWAY	pxb01200	1	363	0.598611	0.650664
group2	Plant hormone signal transduction	KEGG PATHWAY	pxb04075	1	396	0.63065	0.656927
group2	Metabolic pathways	KEGG PATHWAY	pxb01100	6	3230	0.827035	0.827035
group2
group2	--------------------
group2
group2	#Term	Database	ID	Input number	Background number	P-Value	Corrected P-Value
group2
group2	--------------------
group2
group2	#Term	Database	ID	Input number	Background number	P-Value	Corrected P-Value
group2
group2	--------------------
group3	#Term	Database	ID	Input number	Background number	P-Value	Corrected P-Value
group3	Plant-pathogen interaction	KEGG PATHWAY	pxb04626	2	272	0.0409599	0.226098
group3	Arginine biosynthesis	KEGG PATHWAY	pxb00220	1	47	0.0546779	0.226098
group3	Nitrogen metabolism	KEGG PATHWAY	pxb00910	1	49	0.0568915	0.226098
group3	Base excision repair	KEGG PATHWAY	pxb03410	1	56	0.0645994	0.226098
group3	Alanine, aspartate and glutamate metabolism	KEGG PATHWAY	pxb00250	1	74	0.0841379	0.235586
group3	Purine metabolism	KEGG PATHWAY	pxb00230	1	140	0.152424	0.334469
group3	Cysteine and methionine metabolism	KEGG PATHWAY	pxb00270	1	155	0.167235	0.334469
group3	MAPK signaling pathway - plant	KEGG PATHWAY	pxb04016	1	209	0.218488	0.379999
group3	Phenylpropanoid biosynthesis	KEGG PATHWAY	pxb00940	1	247	0.252692	0.379999
group3	Spliceosome	KEGG PATHWAY	pxb03040	1	298	0.296307	0.379999
group3	Biosynthesis of secondary metabolites	KEGG PATHWAY	pxb01110	3	1630	0.298571	0.379999
group3	Carbon metabolism	KEGG PATHWAY	pxb01200	1	363	0.3483	0.401951
group3	Plant hormone signal transduction	KEGG PATHWAY	pxb04075	1	396	0.37324	0.401951
group3	Metabolic pathways	KEGG PATHWAY	pxb01100	4	3230	0.530394	0.530394
group3
group3	--------------------
group3
group3	#Term	Database	ID	Input number	Background number	P-Value	Corrected P-Value
group3
group3	--------------------
group3
group3	#Term	Database	ID	Input number	Background number	P-Value	Corrected P-Value
group3
group3	--------------------
group4	#Term	Database	ID	Input number	Background number	P-Value	Corrected P-Value
group4	mRNA surveillance pathway	KEGG PATHWAY	pxb03015	2	190	0.0162795	0.113956
group4	Autophagy - other	KEGG PATHWAY	pxb04136	1	58	0.0581538	0.157916
group4	SNARE interactions in vesicular transport	KEGG PATHWAY	pxb04130	1	68	0.0676782	0.157916
group4	MAPK signaling pathway - plant	KEGG PATHWAY	pxb04016	1	209	0.192386	0.336676
group4	Protein processing in endoplasmic reticulum	KEGG PATHWAY	pxb04141	1	323	0.281189	0.388473
group4	Plant hormone signal transduction	KEGG PATHWAY	pxb04075	1	396	0.332977	0.388473
group4	Metabolic pathways	KEGG PATHWAY	pxb01100	1	3230	0.967436	0.967436
group4
group4	--------------------
group4
group4	#Term	Database	ID	Input number	Background number	P-Value	Corrected P-Value
group4
group4	--------------------
group4
group4	#Term	Database	ID	Input number	Background number	P-Value	Corrected P-Value
group4
group4	--------------------
group5	#Term	Database	ID	Input number	Background number	P-Value	Corrected P-Value
group5	alpha-Linolenic acid metabolism	KEGG PATHWAY	pxb00592	2	93	0.0145088	0.278463
group5	Biosynthesis of unsaturated fatty acids	KEGG PATHWAY	pxb01040	1	31	0.0597487	0.278463
group5	MAPK signaling pathway - plant	KEGG PATHWAY	pxb04016	2	209	0.0624803	0.278463
group5	Stilbenoid, diarylheptanoid and gingerol biosynthesis	KEGG PATHWAY	pxb00945	1	33	0.0633638	0.278463
group5	Linoleic acid metabolism	KEGG PATHWAY	pxb00591	1	34	0.0651662	0.278463
group5	Phenylpropanoid biosynthesis	KEGG PATHWAY	pxb00940	2	247	0.0831698	0.278463
group5	Propanoate metabolism	KEGG PATHWAY	pxb00640	1	47	0.0882883	0.278463
group5	Flavonoid biosynthesis	KEGG PATHWAY	pxb00941	1	62	0.114267	0.278463
group5	Fatty acid degradation	KEGG PATHWAY	pxb00071	1	63	0.115973	0.278463
group5	beta-Alanine metabolism	KEGG PATHWAY	pxb00410	1	66	0.121071	0.278463
group5	Cyanoamino acid metabolism	KEGG PATHWAY	pxb00460	1	101	0.178444	0.345053
group5	Fatty acid metabolism	KEGG PATHWAY	pxb01212	1	102	0.180028	0.345053
group5	Biosynthesis of secondary metabolites	KEGG PATHWAY	pxb01110	5	1630	0.205916	0.364313
group5	Peroxisome	KEGG PATHWAY	pxb04146	1	132	0.226164	0.371556
group5	Cysteine and methionine metabolism	KEGG PATHWAY	pxb00270	1	155	0.259793	0.398349
group5	Ubiquitin mediated proteolysis	KEGG PATHWAY	pxb04120	1	178	0.291979	0.415191
group5	Amino sugar and nucleotide sugar metabolism	KEGG PATHWAY	pxb00520	1	189	0.30688	0.415191
group5	Starch and sucrose metabolism	KEGG PATHWAY	pxb00500	1	239	0.370806	0.47124
group5	RNA transport	KEGG PATHWAY	pxb03013	1	263	0.399389	0.47124
group5	Plant-pathogen interaction	KEGG PATHWAY	pxb04626	1	272	0.409774	0.47124
group5	Metabolic pathways	KEGG PATHWAY	pxb01100	7	3230	0.431083	0.472139
group5	Carbon metabolism	KEGG PATHWAY	pxb01200	1	363	0.505317	0.528286
group5	Plant hormone signal transduction	KEGG PATHWAY	pxb04075	1	396	0.53605	0.53605
group5
group5	--------------------
group5
group5	#Term	Database	ID	Input number	Background number	P-Value	Corrected P-Value
group5
group5	--------------------
group5
group5	#Term	Database	ID	Input number	Background number	P-Value	Corrected P-Value
group5
group5	--------------------
group6	#Term	Database	ID	Input number	Background number	P-Value	Corrected P-Value
group6	Fructose and mannose metabolism	KEGG PATHWAY	pxb00051	2	105	0.00962986	0.115558
group6	Pentose and glucuronate interconversions	KEGG PATHWAY	pxb00040	2	166	0.0225852	0.125567
group6	MAPK signaling pathway - plant	KEGG PATHWAY	pxb04016	2	209	0.0343618	0.125567
group6	Folate biosynthesis	KEGG PATHWAY	pxb00790	1	30	0.0418558	0.125567
group6	Diterpenoid biosynthesis	KEGG PATHWAY	pxb00904	1	42	0.0575923	0.138222
group6	Carotenoid biosynthesis	KEGG PATHWAY	pxb00906	1	55	0.0743541	0.148708
group6	Arginine and proline metabolism	KEGG PATHWAY	pxb00330	1	83	0.109469	0.187661
group6	RNA transport	KEGG PATHWAY	pxb03013	1	263	0.305965	0.419444
group6	Plant-pathogen interaction	KEGG PATHWAY	pxb04626	1	272	0.314583	0.419444
group6	Plant hormone signal transduction	KEGG PATHWAY	pxb04075	1	396	0.42316	0.507792
group6	Biosynthesis of secondary metabolites	KEGG PATHWAY	pxb01110	2	1630	0.663717	0.724055
group6	Metabolic pathways	KEGG PATHWAY	pxb01100	3	3230	0.833652	0.833652
group6
group6	--------------------
group6
group6	#Term	Database	ID	Input number	Background number	P-Value	Corrected P-Value
group6
group6	--------------------
group6
group6	#Term	Database	ID	Input number	Background number	P-Value	Corrected P-Value
group6
group6	--------------------
group7	#Term	Database	ID	Input number	Background number	P-Value	Corrected P-Value
group7	Ubiquinone and other terpenoid-quinone biosynthesis	KEGG PATHWAY	pxb00130	1	54	0.0420555	0.199348
group7	Circadian rhythm - plant	KEGG PATHWAY	pxb04712	1	57	0.0442995	0.199348
group7	Amino sugar and nucleotide sugar metabolism	KEGG PATHWAY	pxb00520	1	189	0.138162	0.264789
group7	MAPK signaling pathway - plant	KEGG PATHWAY	pxb04016	1	209	0.151582	0.264789
group7	Starch and sucrose metabolism	KEGG PATHWAY	pxb00500	1	239	0.171334	0.264789
group7	Phenylpropanoid biosynthesis	KEGG PATHWAY	pxb00940	1	247	0.176526	0.264789
group7	Metabolic pathways	KEGG PATHWAY	pxb01100	4	3230	0.242676	0.301127
group7	Plant hormone signal transduction	KEGG PATHWAY	pxb04075	1	396	0.267668	0.301127
group7	Biosynthesis of secondary metabolites	KEGG PATHWAY	pxb01110	2	1630	0.365886	0.365886
group7
group7	--------------------
group7
group7	#Term	Database	ID	Input number	Background number	P-Value	Corrected P-Value
group7
group7	--------------------
group7
group7	#Term	Database	ID	Input number	Background number	P-Value	Corrected P-Value
group7
group7	--------------------
group8	#Term	Database	ID	Input number	Background number	P-Value	Corrected P-Value
group8	Zeatin biosynthesis	KEGG PATHWAY	pxb00908	1	28	0.0120078	0.0513238
group8	Valine, leucine and isoleucine biosynthesis	KEGG PATHWAY	pxb00290	1	30	0.0128309	0.0513238
group8	Glycine, serine and threonine metabolism	KEGG PATHWAY	pxb00260	1	92	0.0380312	0.101416
group8	Biosynthesis of amino acids	KEGG PATHWAY	pxb01230	1	348	0.135835	0.194889
group8	Carbon metabolism	KEGG PATHWAY	pxb01200	1	363	0.141266	0.194889
group8	Biosynthesis of secondary metabolites	KEGG PATHWAY	pxb01110	2	1630	0.146166	0.194889
group8	Ribosome	KEGG PATHWAY	pxb03010	1	469	0.178744	0.204279
group8	Metabolic pathways	KEGG PATHWAY	pxb01100	1	3230	0.754726	0.754726
group8
group8	--------------------
group8
group8	#Term	Database	ID	Input number	Background number	P-Value	Corrected P-Value
group8
group8	--------------------
group8
group8	#Term	Database	ID	Input number	Background number	P-Value	Corrected P-Value
group8
group8	--------------------
group9	#Term	Database	ID	Input number	Background number	P-Value	Corrected P-Value
group9	Zeatin biosynthesis	KEGG PATHWAY	pxb00908	1	28	0.0120078	0.0513238
group9	Valine, leucine and isoleucine biosynthesis	KEGG PATHWAY	pxb00290	1	30	0.0128309	0.0513238
group9	Glycine, serine and threonine metabolism	KEGG PATHWAY	pxb00260	1	92	0.0380312	0.101416
group9	Biosynthesis of amino acids	KEGG PATHWAY	pxb01230	1	348	0.135835	0.194889
group9	Carbon metabolism	KEGG PATHWAY	pxb01200	1	363	0.141266	0.194889
group9	Biosynthesis of secondary metabolites	KEGG PATHWAY	pxb01110	2	1630	0.146166	0.194889
group9	Ribosome	KEGG PATHWAY	pxb03010	1	469	0.178744	0.204279
group9	Metabolic pathways	KEGG PATHWAY	pxb01100	1	3230	0.754726	0.754726
group9
group9	--------------------
group9
group9	#Term	Database	ID	Input number	Background number	P-Value	Corrected P-Value
group9
group9	--------------------
group9
group9	#Term	Database	ID	Input number	Background number	P-Value	Corrected P-Value
group9
group9	--------------------
group10	#Term	Database	ID	Input number	Background number	P-Value	Corrected P-Value
group10	Biosynthesis of secondary metabolites	KEGG PATHWAY	pxb01110	16	1630	1.2456e-06	2.58033e-05
group10	Phenylpropanoid biosynthesis	KEGG PATHWAY	pxb00940	7	247	2.34575e-06	2.58033e-05
group10	Diterpenoid biosynthesis	KEGG PATHWAY	pxb00904	3	42	0.000163193	0.00119675
group10	Metabolic pathways	KEGG PATHWAY	pxb01100	17	3230	0.00128011	0.00704063
group10	Cyanoamino acid metabolism	KEGG PATHWAY	pxb00460	3	101	0.00189613	0.00834297
group10	Stilbenoid, diarylheptanoid and gingerol biosynthesis	KEGG PATHWAY	pxb00945	2	33	0.00305726	0.01121
group10	Flavonoid biosynthesis	KEGG PATHWAY	pxb00941	2	62	0.00991421	0.0287011
group10	Amino sugar and nucleotide sugar metabolism	KEGG PATHWAY	pxb00520	3	189	0.0104368	0.0287011
group10	Starch and sucrose metabolism	KEGG PATHWAY	pxb00500	3	239	0.0192958	0.0471675
group10	Glycerolipid metabolism	KEGG PATHWAY	pxb00561	2	130	0.0383976	0.0844746
group10	Biosynthesis of secondary metabolites - unclassified	KEGG PATHWAY	pxb00999	1	21	0.0501927	0.100385
group10	Glycerophospholipid metabolism	KEGG PATHWAY	pxb00564	2	167	0.0596751	0.109404
group10	Plant hormone signal transduction	KEGG PATHWAY	pxb04075	3	396	0.0671624	0.113659
group10	Cutin, suberine and wax biosynthesis	KEGG PATHWAY	pxb00073	1	36	0.0829782	0.130394
group10	Sesquiterpenoid and triterpenoid biosynthesis	KEGG PATHWAY	pxb00909	1	39	0.0893997	0.13112
group10	Steroid biosynthesis	KEGG PATHWAY	pxb00100	1	53	0.118784	0.163328
group10	Terpenoid backbone biosynthesis	KEGG PATHWAY	pxb00900	1	68	0.149227	0.193117
group10	Ascorbate and aldarate metabolism	KEGG PATHWAY	pxb00053	1	77	0.166991	0.2041
group10	Glycolysis / Gluconeogenesis	KEGG PATHWAY	pxb00010	1	171	0.331951	0.37714
group10	Ubiquitin mediated proteolysis	KEGG PATHWAY	pxb04120	1	178	0.342854	0.37714
group10	MAPK signaling pathway - plant	KEGG PATHWAY	pxb04016	1	209	0.389062	0.407589
group10	Plant-pathogen interaction	KEGG PATHWAY	pxb04626	1	272	0.473296	0.473296
group10
group10	--------------------
group10
group10	#Term	Database	ID	Input number	Background number	P-Value	Corrected P-Value
group10
group10	--------------------
group10
group10	#Term	Database	ID	Input number	Background number	P-Value	Corrected P-Value
group10
group10	--------------------
group11	#Term	Database	ID	Input number	Background number	P-Value	Corrected P-Value
group11	Cutin, suberine and wax biosynthesis	KEGG PATHWAY	pxb00073	2	36	0.00271799	0.0761036
group11	Fatty acid degradation	KEGG PATHWAY	pxb00071	2	63	0.00776285	0.10868
group11	C5-Branched dibasic acid metabolism	KEGG PATHWAY	pxb00660	1	9	0.020082	0.187432
group11	Butanoate metabolism	KEGG PATHWAY	pxb00650	1	27	0.0552313	0.257465
group11	Valine, leucine and isoleucine biosynthesis	KEGG PATHWAY	pxb00290	1	30	0.0609672	0.257465
group11	Starch and sucrose metabolism	KEGG PATHWAY	pxb00500	2	239	0.0860498	0.257465
group11	Arginine biosynthesis	KEGG PATHWAY	pxb00220	1	47	0.0928275	0.257465
group11	Tyrosine metabolism	KEGG PATHWAY	pxb00350	1	48	0.094668	0.257465
group11	Pantothenate and CoA biosynthesis	KEGG PATHWAY	pxb00770	1	49	0.0965049	0.257465
group11	Nitrogen metabolism	KEGG PATHWAY	pxb00910	1	49	0.0965049	0.257465
group11	Fatty acid biosynthesis	KEGG PATHWAY	pxb00061	1	70	0.13424	0.257465
group11	Phenylalanine, tyrosine and tryptophan biosynthesis	KEGG PATHWAY	pxb00400	1	71	0.135998	0.257465
group11	Alanine, aspartate and glutamate metabolism	KEGG PATHWAY	pxb00250	1	74	0.141249	0.257465
group11	Galactose metabolism	KEGG PATHWAY	pxb00052	1	76	0.144733	0.257465
group11	2-Oxocarboxylic acid metabolism	KEGG PATHWAY	pxb01210	1	83	0.156816	0.257465
group11	Biosynthesis of amino acids	KEGG PATHWAY	pxb01230	2	348	0.158442	0.257465
group11	DNA replication	KEGG PATHWAY	pxb03030	1	88	0.165343	0.257465
group11	alpha-Linolenic acid metabolism	KEGG PATHWAY	pxb00592	1	93	0.173785	0.257465
group11	Cyanoamino acid metabolism	KEGG PATHWAY	pxb00460	1	101	0.187118	0.257465
group11	Fatty acid metabolism	KEGG PATHWAY	pxb01212	1	102	0.188769	0.257465
group11	Plant hormone signal transduction	KEGG PATHWAY	pxb04075	2	396	0.193099	0.257465
group11	Metabolic pathways	KEGG PATHWAY	pxb01100	9	3230	0.207984	0.264707
group11	Peroxisome	KEGG PATHWAY	pxb04146	1	132	0.236805	0.27635
group11	Biosynthesis of secondary metabolites	KEGG PATHWAY	pxb01110	5	1630	0.236871	0.27635
group11	Glycolysis / Gluconeogenesis	KEGG PATHWAY	pxb00010	1	171	0.295074	0.330483
group11	Amino sugar and nucleotide sugar metabolism	KEGG PATHWAY	pxb00520	1	189	0.320465	0.345116
group11	Phenylpropanoid biosynthesis	KEGG PATHWAY	pxb00940	1	247	0.396292	0.41097
group11	Carbon metabolism	KEGG PATHWAY	pxb01200	1	363	0.523765	0.523765
group11
group11	--------------------
group11
group11	#Term	Database	ID	Input number	Background number	P-Value	Corrected P-Value
group11
group11	--------------------
group11
group11	#Term	Database	ID	Input number	Background number	P-Value	Corrected P-Value
group11
group11	--------------------
group12	#Term	Database	ID	Input number	Background number	P-Value	Corrected P-Value
group12	Other glycan degradation	KEGG PATHWAY	pxb00511	2	28	0.00271482	0.0733002
group12	beta-Alanine metabolism	KEGG PATHWAY	pxb00410	2	66	0.0133451	0.135323
group12	Carbon metabolism	KEGG PATHWAY	pxb01200	4	363	0.0150359	0.135323
group12	Selenocompound metabolism	KEGG PATHWAY	pxb00450	1	20	0.0526285	0.340763
group12	One carbon pool by folate	KEGG PATHWAY	pxb00670	1	28	0.071948	0.340763
group12	Plant hormone signal transduction	KEGG PATHWAY	pxb04075	3	396	0.0838759	0.340763
group12	Arginine biosynthesis	KEGG PATHWAY	pxb00220	1	47	0.116283	0.340763
group12	Propanoate metabolism	KEGG PATHWAY	pxb00640	1	47	0.116283	0.340763
group12	Ubiquinone and other terpenoid-quinone biosynthesis	KEGG PATHWAY	pxb00130	1	54	0.132083	0.340763
group12	Valine, leucine and isoleucine degradation	KEGG PATHWAY	pxb00280	1	63	0.151986	0.340763
group12	Photosynthesis	KEGG PATHWAY	pxb00195	1	68	0.162848	0.340763
group12	Alanine, aspartate and glutamate metabolism	KEGG PATHWAY	pxb00250	1	74	0.1757	0.340763
group12	Citrate cycle (TCA cycle)	KEGG PATHWAY	pxb00020	1	77	0.182053	0.340763
group12	Arginine and proline metabolism	KEGG PATHWAY	pxb00330	1	83	0.194614	0.340763
group12	Glycine, serine and threonine metabolism	KEGG PATHWAY	pxb00260	1	92	0.213097	0.340763
group12	Glyoxylate and dicarboxylate metabolism	KEGG PATHWAY	pxb00630	1	92	0.213097	0.340763
group12	Carbon fixation in photosynthetic organisms	KEGG PATHWAY	pxb00710	1	94	0.217147	0.340763
group12	Biosynthesis of amino acids	KEGG PATHWAY	pxb01230	2	348	0.227175	0.340763
group12	Pyruvate metabolism	KEGG PATHWAY	pxb00620	1	123	0.273606	0.384445
group12	Glutathione metabolism	KEGG PATHWAY	pxb00480	1	129	0.284774	0.384445
group12	Cysteine and methionine metabolism	KEGG PATHWAY	pxb00270	1	155	0.331236	0.425875
group12	mRNA surveillance pathway	KEGG PATHWAY	pxb03015	1	190	0.389095	0.463033
group12	Oxidative phosphorylation	KEGG PATHWAY	pxb00190	1	197	0.400058	0.463033
group12	Biosynthesis of secondary metabolites	KEGG PATHWAY	pxb01110	5	1630	0.411585	0.463033
group12	Metabolic pathways	KEGG PATHWAY	pxb01100	9	3230	0.454823	0.491209
group12	Plant-pathogen interaction	KEGG PATHWAY	pxb04626	1	272	0.505963	0.525423
group12	Ribosome	KEGG PATHWAY	pxb03010	1	469	0.703919	0.703919
group12
group12	--------------------
group12
group12	#Term	Database	ID	Input number	Background number	P-Value	Corrected P-Value
group12
group12	--------------------
group12
group12	#Term	Database	ID	Input number	Background number	P-Value	Corrected P-Value
group12
group12	--------------------
group13	#Term	Database	ID	Input number	Background number	P-Value	Corrected P-Value
group13	Biosynthesis of secondary metabolites	KEGG PATHWAY	pxb01110	7	1630	0.00182372	0.0437692
group13	Arginine and proline metabolism	KEGG PATHWAY	pxb00330	2	83	0.00392488	0.0438851
group13	Biosynthesis of amino acids	KEGG PATHWAY	pxb01230	3	348	0.0066508	0.0438851
group13	Metabolic pathways	KEGG PATHWAY	pxb01100	9	3230	0.00731418	0.0438851
group13	Stilbenoid, diarylheptanoid and gingerol biosynthesis	KEGG PATHWAY	pxb00945	1	33	0.0364864	0.175135
group13	Arginine biosynthesis	KEGG PATHWAY	pxb00220	1	47	0.0511295	0.178859
group13	Ether lipid metabolism	KEGG PATHWAY	pxb00565	1	48	0.0521671	0.178859
group13	Flavonoid biosynthesis	KEGG PATHWAY	pxb00941	1	62	0.0665775	0.180263
group13	Fatty acid degradation	KEGG PATHWAY	pxb00071	1	63	0.0675986	0.180263
group13	Citrate cycle (TCA cycle)	KEGG PATHWAY	pxb00020	1	77	0.0817798	0.180423
group13	2-Oxocarboxylic acid metabolism	KEGG PATHWAY	pxb01210	1	83	0.0877929	0.180423
group13	Glyoxylate and dicarboxylate metabolism	KEGG PATHWAY	pxb00630	1	92	0.0967404	0.180423
group13	alpha-Linolenic acid metabolism	KEGG PATHWAY	pxb00592	1	93	0.0977293	0.180423
group13	Fatty acid metabolism	KEGG PATHWAY	pxb01212	1	102	0.106582	0.182711
group13	Glycerophospholipid metabolism	KEGG PATHWAY	pxb00564	1	167	0.168046	0.265269
group13	Ubiquitin mediated proteolysis	KEGG PATHWAY	pxb04120	1	178	0.178031	0.265269
group13	Amino sugar and nucleotide sugar metabolism	KEGG PATHWAY	pxb00520	1	189	0.187899	0.265269
group13	Starch and sucrose metabolism	KEGG PATHWAY	pxb00500	1	239	0.231314	0.285656
group13	Endocytosis	KEGG PATHWAY	pxb04144	1	244	0.235529	0.285656
group13	Phenylpropanoid biosynthesis	KEGG PATHWAY	pxb00940	1	247	0.238047	0.285656
group13	Spliceosome	KEGG PATHWAY	pxb03040	1	298	0.279636	0.319584
group13	Carbon metabolism	KEGG PATHWAY	pxb01200	1	363	0.32944	0.359389
group13	Plant hormone signal transduction	KEGG PATHWAY	pxb04075	1	396	0.353423	0.368789
group13	Ribosome	KEGG PATHWAY	pxb03010	1	469	0.403538	0.403538
group13
group13	--------------------
group13
group13	#Term	Database	ID	Input number	Background number	P-Value	Corrected P-Value
group13
group13	--------------------
group13
group13	#Term	Database	ID	Input number	Background number	P-Value	Corrected P-Value
group13
group13	--------------------
group14	#Term	Database	ID	Input number	Background number	P-Value	Corrected P-Value
group14	Linoleic acid metabolism	KEGG PATHWAY	pxb00591	1	34	0.0313851	0.205345
group14	Arginine biosynthesis	KEGG PATHWAY	pxb00220	1	47	0.042797	0.205345
group14	Alanine, aspartate and glutamate metabolism	KEGG PATHWAY	pxb00250	1	74	0.0660827	0.205345
group14	alpha-Linolenic acid metabolism	KEGG PATHWAY	pxb00592	1	93	0.0821381	0.205345
group14	Oxidative phosphorylation	KEGG PATHWAY	pxb00190	1	197	0.165381	0.328128
group14	Starch and sucrose metabolism	KEGG PATHWAY	pxb00500	1	239	0.196877	0.328128
group14	Spliceosome	KEGG PATHWAY	pxb03040	1	298	0.239179	0.341658
group14	Biosynthesis of amino acids	KEGG PATHWAY	pxb01230	1	348	0.273326	0.341658
group14	Biosynthesis of secondary metabolites	KEGG PATHWAY	pxb01110	2	1630	0.440936	0.489929
group14	Metabolic pathways	KEGG PATHWAY	pxb01100	2	3230	0.805203	0.805203
group14
group14	--------------------
group14
group14	#Term	Database	ID	Input number	Background number	P-Value	Corrected P-Value
group14
group14	--------------------
group14
group14	#Term	Database	ID	Input number	Background number	P-Value	Corrected P-Value
group14
group14	--------------------
group15	#Term	Database	ID	Input number	Background number	P-Value	Corrected P-Value
group15	Carbon metabolism	KEGG PATHWAY	pxb01200	3	363	0.0187466	0.178195
group15	Glycosaminoglycan degradation	KEGG PATHWAY	pxb00531	1	19	0.0302347	0.178195
group15	Biosynthesis of secondary metabolites - unclassified	KEGG PATHWAY	pxb00999	1	21	0.0332083	0.178195
group15	Taurine and hypotaurine metabolism	KEGG PATHWAY	pxb00430	1	22	0.0346917	0.178195
group15	Stilbenoid, diarylheptanoid and gingerol biosynthesis	KEGG PATHWAY	pxb00945	1	33	0.0508624	0.178195
group15	ABC transporters	KEGG PATHWAY	pxb02010	1	41	0.0624554	0.178195
group15	Glycosylphosphatidylinositol (GPI)-anchor biosynthesis	KEGG PATHWAY	pxb00563	1	45	0.0681996	0.178195
group15	Arginine biosynthesis	KEGG PATHWAY	pxb00220	1	47	0.0710587	0.178195
group15	Nitrogen metabolism	KEGG PATHWAY	pxb00910	1	49	0.0739092	0.178195
group15	Ubiquinone and other terpenoid-quinone biosynthesis	KEGG PATHWAY	pxb00130	1	54	0.0809978	0.178195
group15	Flavonoid biosynthesis	KEGG PATHWAY	pxb00941	1	62	0.0922288	0.184162
group15	Alanine, aspartate and glutamate metabolism	KEGG PATHWAY	pxb00250	1	74	0.108823	0.184162
group15	Pentose phosphate pathway	KEGG PATHWAY	pxb00030	1	74	0.108823	0.184162
group15	Glyoxylate and dicarboxylate metabolism	KEGG PATHWAY	pxb00630	1	92	0.133156	0.209245
group15	Ribosome biogenesis in eukaryotes	KEGG PATHWAY	pxb03008	1	130	0.182401	0.254259
group15	Peroxisome	KEGG PATHWAY	pxb04146	1	132	0.184916	0.254259
group15	Metabolic pathways	KEGG PATHWAY	pxb01100	7	3230	0.22559	0.29194
group15	MAPK signaling pathway - plant	KEGG PATHWAY	pxb04016	1	209	0.276143	0.337509
group15	Phenylpropanoid biosynthesis	KEGG PATHWAY	pxb00940	1	247	0.317388	0.367502
group15	Biosynthesis of amino acids	KEGG PATHWAY	pxb01230	1	348	0.41611	0.457721
group15	Biosynthesis of secondary metabolites	KEGG PATHWAY	pxb01110	3	1630	0.460155	0.482068
group15	Ribosome	KEGG PATHWAY	pxb03010	1	469	0.516032	0.516032
group15
group15	--------------------
group15
group15	#Term	Database	ID	Input number	Background number	P-Value	Corrected P-Value
group15
group15	--------------------
group15
group15	#Term	Database	ID	Input number	Background number	P-Value	Corrected P-Value
group15
group15	--------------------
group16	#Term	Database	ID	Input number	Background number	P-Value	Corrected P-Value
group16	Other glycan degradation	KEGG PATHWAY	pxb00511	2	28	0.0011854	0.023708
group16	Plant hormone signal transduction	KEGG PATHWAY	pxb04075	3	396	0.0301239	0.261516
group16	Sphingolipid metabolism	KEGG PATHWAY	pxb00600	1	31	0.0526831	0.261516
group16	Starch and sucrose metabolism	KEGG PATHWAY	pxb00500	2	239	0.0628201	0.261516
group16	Sesquiterpenoid and triterpenoid biosynthesis	KEGG PATHWAY	pxb00909	1	39	0.0654209	0.261516
group16	Plant-pathogen interaction	KEGG PATHWAY	pxb04626	2	272	0.0784548	0.261516
group16	Base excision repair	KEGG PATHWAY	pxb03410	1	56	0.0919315	0.262661
group16	Pentose phosphate pathway	KEGG PATHWAY	pxb00030	1	74	0.119195	0.297986
group16	Glutathione metabolism	KEGG PATHWAY	pxb00480	1	129	0.197601	0.374408
group16	Glycerolipid metabolism	KEGG PATHWAY	pxb00561	1	130	0.198961	0.374408
group16	Pentose and glucuronate interconversions	KEGG PATHWAY	pxb00040	1	166	0.246438	0.374408
group16	Glycolysis / Gluconeogenesis	KEGG PATHWAY	pxb00010	1	171	0.252809	0.374408
group16	Amino sugar and nucleotide sugar metabolism	KEGG PATHWAY	pxb00520	1	189	0.275309	0.374408
group16	mRNA surveillance pathway	KEGG PATHWAY	pxb03015	1	190	0.276539	0.374408
group16	Biosynthesis of secondary metabolites	KEGG PATHWAY	pxb01110	4	1630	0.297948	0.374408
group16	MAPK signaling pathway - plant	KEGG PATHWAY	pxb04016	1	209	0.299526	0.374408
group16	Endocytosis	KEGG PATHWAY	pxb04144	1	244	0.340004	0.400004
group16	Carbon metabolism	KEGG PATHWAY	pxb01200	1	363	0.461145	0.512383
group16	Ribosome	KEGG PATHWAY	pxb03010	1	469	0.550436	0.579406
group16	Metabolic pathways	KEGG PATHWAY	pxb01100	5	3230	0.647276	0.647276
group16
group16	--------------------
group16
group16	#Term	Database	ID	Input number	Background number	P-Value	Corrected P-Value
group16
group16	--------------------
group16
group16	#Term	Database	ID	Input number	Background number	P-Value	Corrected P-Value
group16
group16	--------------------
group17	#Term	Database	ID	Input number	Background number	P-Value	Corrected P-Value
group17	Galactose metabolism	KEGG PATHWAY	pxb00052	2	76	0.000754392	0.00754392
group17	Tryptophan metabolism	KEGG PATHWAY	pxb00380	1	66	0.034301	0.118271
group17	Protein export	KEGG PATHWAY	pxb03060	1	70	0.0363131	0.118271
group17	Glyoxylate and dicarboxylate metabolism	KEGG PATHWAY	pxb00630	1	92	0.0473084	0.118271
group17	Peroxisome	KEGG PATHWAY	pxb04146	1	132	0.0669952	0.13399
group17	MAPK signaling pathway - plant	KEGG PATHWAY	pxb04016	1	209	0.103809	0.173016
group17	Carbon metabolism	KEGG PATHWAY	pxb01200	1	363	0.173339	0.234445
group17	Plant hormone signal transduction	KEGG PATHWAY	pxb04075	1	396	0.187556	0.234445
group17	Metabolic pathways	KEGG PATHWAY	pxb01100	3	3230	0.234132	0.260146
group17	Biosynthesis of secondary metabolites	KEGG PATHWAY	pxb01110	1	1630	0.579982	0.579982
group17
group17	--------------------
group17
group17	#Term	Database	ID	Input number	Background number	P-Value	Corrected P-Value
group17
group17	--------------------
group17
group17	#Term	Database	ID	Input number	Background number	P-Value	Corrected P-Value
group17
group17	--------------------
group18	#Term	Database	ID	Input number	Background number	P-Value	Corrected P-Value
group18	Isoquinoline alkaloid biosynthesis	KEGG PATHWAY	pxb00950	1	24	0.0148568	0.0867618
group18	Tropane, piperidine and pyridine alkaloid biosynthesis	KEGG PATHWAY	pxb00960	1	34	0.0207403	0.0867618
group18	Phenylalanine metabolism	KEGG PATHWAY	pxb00360	1	47	0.0283385	0.0867618
group18	Tyrosine metabolism	KEGG PATHWAY	pxb00350	1	48	0.0289206	0.0867618
group18	beta-Alanine metabolism	KEGG PATHWAY	pxb00410	1	66	0.0393422	0.0944213
group18	Glycine, serine and threonine metabolism	KEGG PATHWAY	pxb00260	1	92	0.0542069	0.108414
group18	Amino sugar and nucleotide sugar metabolism	KEGG PATHWAY	pxb00520	1	189	0.107746	0.184707
group18	Endocytosis	KEGG PATHWAY	pxb04144	1	244	0.136802	0.205203
group18	Spliceosome	KEGG PATHWAY	pxb03040	1	298	0.164448	0.21235
group18	Protein processing in endoplasmic reticulum	KEGG PATHWAY	pxb04141	1	323	0.176958	0.21235
group18	Metabolic pathways	KEGG PATHWAY	pxb01100	2	3230	0.58736	0.631214
group18	Biosynthesis of secondary metabolites	KEGG PATHWAY	pxb01110	1	1630	0.631214	0.631214
group18
group18	--------------------
group18
group18	#Term	Database	ID	Input number	Background number	P-Value	Corrected P-Value
group18
group18	--------------------
group18
group18	#Term	Database	ID	Input number	Background number	P-Value	Corrected P-Value
group18
group18	--------------------
group19	#Term	Database	ID	Input number	Background number	P-Value	Corrected P-Value
group19	Protein processing in endoplasmic reticulum	KEGG PATHWAY	pxb04141	3	323	0.000825978	0.00247794
group19	Plant-pathogen interaction	KEGG PATHWAY	pxb04626	2	272	0.010646	0.015969
group19	Linoleic acid metabolism	KEGG PATHWAY	pxb00591	1	34	0.0198478	0.0198478
group19
group19	--------------------
group19
group19	#Term	Database	ID	Input number	Background number	P-Value	Corrected P-Value
group19
group19	--------------------
group19
group19	#Term	Database	ID	Input number	Background number	P-Value	Corrected P-Value
group19
group19	--------------------
group20	#Term	Database	ID	Input number	Background number	P-Value	Corrected P-Value
group20	DNA replication	KEGG PATHWAY	pxb03030	3	88	0.00041705	0.00959215
group20	Nucleotide excision repair	KEGG PATHWAY	pxb03420	2	95	0.0104506	0.120182
group20	Pentose and glucuronate interconversions	KEGG PATHWAY	pxb00040	2	166	0.0293116	0.138042
group20	Amino sugar and nucleotide sugar metabolism	KEGG PATHWAY	pxb00520	2	189	0.0370498	0.138042
group20	Riboflavin metabolism	KEGG PATHWAY	pxb00740	1	28	0.0449867	0.138042
group20	One carbon pool by folate	KEGG PATHWAY	pxb00670	1	28	0.0449867	0.138042
group20	Valine, leucine and isoleucine biosynthesis	KEGG PATHWAY	pxb00290	1	30	0.0480147	0.138042
group20	Folate biosynthesis	KEGG PATHWAY	pxb00790	1	30	0.0480147	0.138042
group20	Metabolic pathways	KEGG PATHWAY	pxb01100	9	3230	0.0682475	0.171526
group20	Carotenoid biosynthesis	KEGG PATHWAY	pxb00906	1	55	0.0850782	0.171526
group20	Base excision repair	KEGG PATHWAY	pxb03410	1	56	0.0865308	0.171526
group20	Mismatch repair	KEGG PATHWAY	pxb03430	1	64	0.0980705	0.171526
group20	Terpenoid backbone biosynthesis	KEGG PATHWAY	pxb00900	1	68	0.103786	0.171526
group20	Ascorbate and aldarate metabolism	KEGG PATHWAY	pxb00053	1	77	0.116517	0.171526
group20	Biosynthesis of secondary metabolites	KEGG PATHWAY	pxb01110	5	1630	0.116948	0.171526
group20	Homologous recombination	KEGG PATHWAY	pxb03440	1	79	0.119322	0.171526
group20	Glycine, serine and threonine metabolism	KEGG PATHWAY	pxb00260	1	92	0.137342	0.185815
group20	Ribosome	KEGG PATHWAY	pxb03010	2	469	0.171564	0.219221
group20	Purine metabolism	KEGG PATHWAY	pxb00230	1	140	0.200787	0.243058
group20	Glycerophospholipid metabolism	KEGG PATHWAY	pxb00564	1	167	0.234434	0.269599
group20	Starch and sucrose metabolism	KEGG PATHWAY	pxb00500	1	239	0.317496	0.347734
group20	Biosynthesis of amino acids	KEGG PATHWAY	pxb01230	1	348	0.426654	0.440263
group20	Carbon metabolism	KEGG PATHWAY	pxb01200	1	363	0.440263	0.440263
group20
group20	--------------------
group20
group20	#Term	Database	ID	Input number	Background number	P-Value	Corrected P-Value
group20
group20	--------------------
group20
group20	#Term	Database	ID	Input number	Background number	P-Value	Corrected P-Value
group20
group20	--------------------

## Sheet: Table S6
Table S6 Genes in lightyellow, yellow and turquoise modules
lightyellow	yellow	turquoise
Pbr000695.1	Pbr000044.1	Pbr000009.1
Pbr013272.1	Pbr000047.1	Pbr000013.1
Pbr001050.1	Pbr000148.1	Pbr000019.1
Pbr001051.1	Pbr000158.1	Pbr000021.1
Pbr001164.1	Pbr000179.1	Pbr000022.1
Pbr001191.1	Pbr000200.1	Pbr000024.1
Pbr001251.1	Pbr000262.1	Pbr000026.1
Pbr001763.1	Pbr000283.1	Pbr000027.1
Pbr002020.1	Pbr000299.1	Pbr000029.1
Pbr002147.1	Pbr000307.1	Pbr000035.1
Pbr002412.1	Pbr000317.1	Pbr000037.1
Pbr002640.1	Pbr000321.4	Pbr000039.1
Pbr003287.1	Pbr000355.1	Pbr000050.1
Pbr003377.1	Pbr000358.1	Pbr000053.1
Pbr003546.1	Pbr000368.3	Pbr000065.1
Pbr004103.1	Pbr000381.1	Pbr000067.1
Pbr004553.1	Pbr000393.1	Pbr000080.1
Pbr004557.1	Pbr000396.1	Pbr000083.2
Pbr004884.1	Pbr000413.1	Pbr000099.1
Pbr004905.1	Pbr000421.1	Pbr000100.1
Pbr004928.1	Pbr000444.3	Pbr000111.1
Pbr005367.1	Pbr000495.1	Pbr000122.1
Pbr005680.1	Pbr000505.2	Pbr000123.1
Pbr005863.1	Pbr038937.1	Pbr000131.1
Pbr006902.2	Pbr000519.2	Pbr000134.1
Pbr007884.1	Pbr000538.1	Pbr000138.1
Pbr008830.1	Pbr000541.1	Pbr000141.1
Pbr008936.1	Pbr000545.1	Pbr000144.1
Pbr009014.1	Pbr000560.1	Pbr000153.1
Pbr009147.1	Pbr000563.1	Pbr000159.1
Pbr009628.1	Pbr000580.1	Pbr000161.1
Pbr009677.1	Pbr000589.1	Pbr000164.1
Pbr010522.1	Pbr000592.1	Pbr000166.1
Pbr010698.1	Pbr000646.1	Pbr000167.1
Pbr011170.1	Pbr000703.1	Pbr000172.1
Pbr011209.1	Pbr000749.2	Pbr000173.1
Pbr011349.1	Pbr000761.1	Pbr000176.1
Pbr011831.1	Pbr000773.1	Pbr000177.1
Pbr011955.1	Pbr000785.1	Pbr000180.1
Pbr012869.5	Pbr000806.1	Pbr000182.1
Pbr013809.1	Pbr000812.1	Pbr000183.1
Pbr015051.1	Pbr000838.1	Pbr000188.2
Pbr015132.1	Pbr000924.1	Pbr000189.1
Pbr016329.1	Pbr000930.1	Pbr000193.1
Pbr017203.1	Pbr000940.1	Pbr000204.1
Pbr017228.1	Pbr000948.1	Pbr000206.1
Pbr017602.1	Pbr000965.1	Pbr000209.1
Pbr018222.1	Pbr000999.1	Pbr000210.1
Pbr018776.1	Pbr001009.1	Pbr000223.1
Pbr019947.1	Pbr001016.1	Pbr000257.1
Pbr020056.1	Pbr001025.1	Pbr000271.1
Pbr020349.1	Pbr001055.1	Pbr000274.1
Pbr020552.1	Pbr001075.1	Pbr000275.1
Pbr020555.1	Pbr001108.1	Pbr000300.1
Pbr020711.2	Pbr001138.1	Pbr000301.1
Pbr020760.1	Pbr001159.1	Pbr000305.1
Pbr021010.1	Pbr001163.1	Pbr000306.1
Pbr021928.1	Pbr001182.1	Pbr000308.1
Pbr022896.2	Pbr001187.1	Pbr000322.1
Pbr022947.1	Pbr001216.1	Pbr000323.1
Pbr023148.3	Pbr001233.1	Pbr000325.1
Pbr023562.1	Pbr001252.1	Pbr000328.1
Pbr023567.1	Pbr001257.1	Pbr000330.1
Pbr023596.1	Pbr001268.1	Pbr000336.2
Pbr023893.1	Pbr001292.1	Pbr000340.1
Pbr024688.1	Pbr001319.1	Pbr000343.1
Pbr024707.1	Pbr001332.1	Pbr000345.1
Pbr025573.1	Pbr001366.1	Pbr000369.1
Pbr026009.1	Pbr001411.1	Pbr000374.1
Pbr027599.1	Pbr001422.1	Pbr000380.1
Pbr028688.1	Pbr001460.1	Pbr000397.1
Pbr029301.1	Pbr001473.1	Pbr000404.1
Pbr029310.1	Pbr001481.2	Pbr000405.1
Pbr029545.1	Pbr001486.1	Pbr000408.1
Pbr030204.1	Pbr001521.1	Pbr000410.1
Pbr031166.1	Pbr001535.2	Pbr000411.1
Pbr032014.1	Pbr001555.1	Pbr000412.1
Pbr032753.1	Pbr001595.1	Pbr000420.1
Pbr033400.1	Pbr001643.1	Pbr000452.1
Pbr033426.1	Pbr001647.1	Pbr000464.1
Pbr033433.1	Pbr001676.1	Pbr000467.3
Pbr033490.1	Pbr001677.1	Pbr000471.1
Pbr034496.1	Pbr001685.1	Pbr000473.1
Pbr034722.1	Pbr001694.1	Pbr000490.1
Pbr034799.1	Pbr001699.9	Pbr000510.1
Pbr035424.1	Pbr001701.1	Pbr000514.1
Pbr035887.1	Pbr001739.1	Pbr000518.1
Pbr036411.1	Pbr001740.1	Pbr000528.2
Pbr036568.1	Pbr001741.1	Pbr000530.1
Pbr036667.1	Pbr001744.1	Pbr000531.1
Pbr036750.1	Pbr001838.1	Pbr000536.1
Pbr037650.1	Pbr001840.1	Pbr000539.1
Pbr037907.1	Pbr001841.1	Pbr000542.1
Pbr037941.1	Pbr001866.1	Pbr000559.1
Pbr039361.1	Pbr001890.1	Pbr000565.1
Pbr040877.1	Pbr001925.4	Pbr000567.1
Pbr041065.1	Pbr001972.1	Pbr000584.3
Pbr041688.1	Pbr002025.1	Pbr000601.7
Pbr041758.1	Pbr002029.1	Pbr000602.1
Pbr042550.1	Pbr002046.1	Pbr000603.1
	Pbr002058.1	Pbr000605.1
	Pbr002076.6	Pbr000607.1
	Pbr002083.1	Pbr000610.1
	Pbr002094.1	Pbr000618.1
	Pbr002100.1	Pbr000627.2
	Pbr002102.1	Pbr000649.1
	Pbr002133.1	Pbr000654.1
	Pbr002189.1	Pbr000656.1
	Pbr002200.1	Pbr000658.1
	Pbr002224.1	Pbr000671.1
	Pbr002272.5	Pbr000677.1
	Pbr002279.1	Pbr000678.1
	Pbr002281.1	Pbr000702.1
	Pbr002284.1	Pbr000708.2
	Pbr002304.1	Pbr000709.1
	Pbr002312.1	Pbr000711.1
	Pbr002328.2	Pbr000715.1
	Pbr002330.1	Pbr000733.1
	Pbr002333.1	Pbr000735.1
	Pbr002354.1	Pbr000736.1
	Pbr002357.1	Pbr000738.2
	Pbr002375.1	Pbr000742.1
	Pbr002378.1	Pbr000752.1
	Pbr002381.1	Pbr000762.1
	Pbr002413.1	Pbr000765.1
	Pbr002435.1	Pbr000766.1
	Pbr002445.1	Pbr000767.1
	Pbr002456.1	Pbr000768.2
	Pbr002489.1	Pbr000776.1
	Pbr002497.1	Pbr000780.1
	Pbr002513.1	Pbr000796.1
	Pbr002533.1	Pbr000802.1
	Pbr002541.1	Pbr000807.1
	Pbr002543.1	Pbr000826.1
	Pbr002553.1	Pbr000831.1
	Pbr002556.1	Pbr000833.1
	Pbr002584.2	Pbr000842.1
	Pbr002626.1	Pbr000858.1
	Pbr002647.1	Pbr000859.1
	Pbr002655.4	Pbr000860.1
	Pbr002656.1	Pbr000861.1
	Pbr002714.1	Pbr000866.1
	Pbr002734.1	Pbr000877.1
	Pbr002737.1	Pbr000893.1
	Pbr002751.1	Pbr000912.1
	Pbr002762.1	Pbr000917.3
	Pbr002786.1	Pbr000935.1
	Pbr002789.1	Pbr000947.1
	Pbr002800.2	Pbr000955.1
	Pbr002850.1	Pbr000966.1
	Pbr002855.1	Pbr000977.1
	Pbr002856.1	Pbr000978.1
	Pbr002859.1	Pbr000988.3
	Pbr002881.1	Pbr001005.1
	Pbr002892.1	Pbr001017.1
	Pbr002954.1	Pbr001018.1
	Pbr003030.1	Pbr001024.1
	Pbr003032.1	Pbr001032.1
	Pbr003087.1	Pbr001048.1
	Pbr003132.1	Pbr001049.1
	Pbr003135.1	Pbr001053.1
	Pbr003139.1	Pbr001060.1
	Pbr003153.2	Pbr001078.1
	Pbr003182.1	Pbr001083.1
	Pbr003194.1	Pbr001085.1
	Pbr003208.1	Pbr001087.1
	Pbr003213.1	Pbr001097.1
	Pbr003221.1	Pbr001098.1
	Pbr003230.1	Pbr001099.1
	Pbr003250.1	Pbr001103.1
	Pbr003256.2	Pbr001130.1
	Pbr003257.1	Pbr001147.1
	Pbr003370.1	Pbr001148.1
	Pbr003390.1	Pbr001154.1
	Pbr003411.1	Pbr001165.1
	Pbr003425.1	Pbr001179.1
	Pbr003427.1	Pbr001200.1
	Pbr003440.1	Pbr001201.3
	Pbr003450.1	Pbr001225.1
	Pbr003466.1	Pbr001236.1
	Pbr003495.1	Pbr001247.1
	Pbr003507.1	Pbr001259.1
	Pbr003514.2	Pbr001271.1
	Pbr003535.2	Pbr001305.1
	Pbr003583.1	Pbr001306.1
	Pbr003584.1	Pbr001309.1
	Pbr003629.1	Pbr001313.1
	Pbr003633.1	Pbr001322.2
	Pbr003663.1	Pbr001325.1
	Pbr003752.1	Pbr001331.1
	Pbr003758.1	Pbr001335.1
	Pbr003761.1	Pbr001346.2
	Pbr003771.1	Pbr001358.1
	Pbr003780.1	Pbr001360.1
	Pbr003785.1	Pbr001363.1
	Pbr003833.1	Pbr001382.2
	Pbr003879.2	Pbr001387.1
	Pbr003888.1	Pbr001392.1
	Pbr003904.1	Pbr001397.1
	Pbr003933.1	Pbr001399.1
	Pbr003947.1	Pbr001403.1
	Pbr003953.1	Pbr001409.1
	Pbr004022.1	Pbr001410.1
	Pbr004031.1	Pbr001413.1
	Pbr004046.1	Pbr001414.1
	Pbr004048.1	Pbr001416.1
	Pbr004056.1	Pbr001421.1
	Pbr004062.1	Pbr001426.1
	Pbr004066.1	Pbr001431.1
	Pbr004078.2	Pbr001432.2
	Pbr004080.3	Pbr001434.1
	Pbr004092.1	Pbr001443.1
	Pbr004099.1	Pbr001450.1
	Pbr004175.1	Pbr001452.1
	Pbr004179.1	Pbr001465.1
	Pbr004200.1	Pbr001472.2
	Pbr004206.1	Pbr001485.1
	Pbr004240.1	Pbr001495.1
	Pbr004251.1	Pbr001509.1
	Pbr004281.1	Pbr001516.1
	Pbr004283.1	Pbr001524.1
	Pbr004293.1	Pbr001542.1
	Pbr004307.1	Pbr001545.1
	Pbr004371.1	Pbr001547.1
	Pbr004389.1	Pbr001549.1
	Pbr004395.1	Pbr001561.1
	Pbr004421.1	Pbr001565.1
	Pbr004434.1	Pbr001568.2
	Pbr004461.1	Pbr001571.1
	Pbr004478.1	Pbr001589.1
	Pbr004498.1	Pbr001598.1
	Pbr004500.1	Pbr001601.1
	Pbr004501.1	Pbr001609.1
	Pbr004513.1	Pbr001611.1
	Pbr004531.2	Pbr001614.1
	Pbr004602.1	Pbr001615.1
	Pbr004681.1	Pbr001623.1
	Pbr004688.1	Pbr001629.1
	Pbr004694.1	Pbr001634.1
	Pbr004695.1	Pbr001637.1
	Pbr004701.1	Pbr001646.1
	Pbr004724.1	Pbr001653.1
	Pbr004725.1	Pbr001663.1
	Pbr004770.1	Pbr001664.1
	Pbr004773.1	Pbr001666.3
	Pbr004779.1	Pbr001683.1
	Pbr004827.1	Pbr001686.1
	Pbr004828.1	Pbr001687.1
	Pbr004833.1	Pbr001690.1
	Pbr004922.1	Pbr001695.1
	Pbr004926.1	Pbr001705.1
	Pbr004938.1	Pbr001707.1
	Pbr004954.1	Pbr001712.1
	Pbr004960.1	Pbr001715.1
	Pbr004963.1	Pbr001718.1
	Pbr004967.1	Pbr001720.1
	Pbr004983.2	Pbr001724.1
	Pbr004984.1	Pbr001730.1
	Pbr005002.1	Pbr001738.1
	Pbr005061.1	Pbr001745.1
	Pbr005079.1	Pbr001806.1
	Pbr005082.1	Pbr001819.1
	Pbr005096.1	Pbr001820.1
	Pbr005103.1	Pbr001827.1
	Pbr005106.1	Pbr001857.2
	Pbr005109.1	Pbr001864.1
	Pbr005132.1	Pbr001867.1
	Pbr005144.1	Pbr001869.1
	Pbr005162.1	Pbr001875.1
	Pbr005178.1	Pbr001883.1
	Pbr005205.2	Pbr001885.2
	Pbr005225.1	Pbr001887.1
	Pbr005247.1	Pbr001888.1
	Pbr005267.1	Pbr001899.1
	Pbr005288.1	Pbr001901.1
	Pbr005306.1	Pbr001908.1
	Pbr005326.1	Pbr001912.1
	Pbr005327.2	Pbr001919.1
	Pbr005366.1	Pbr001936.1
	Pbr005380.1	Pbr001937.2
	Pbr005385.1	Pbr001938.1
	Pbr005405.1	Pbr001941.1
	Pbr005413.1	Pbr001945.1
	Pbr005430.1	Pbr001957.2
	Pbr005434.1	Pbr001974.1
	Pbr005447.1	Pbr002006.1
	Pbr005458.1	Pbr002010.1
	Pbr005479.1	Pbr002017.1
	Pbr005485.1	Pbr002021.1
	Pbr005525.1	Pbr002024.1
	Pbr005527.1	Pbr002038.1
	Pbr005539.1	Pbr002050.1
	Pbr005546.1	Pbr002064.1
	Pbr005557.1	Pbr002074.1
	Pbr005568.1	Pbr002075.1
	Pbr005573.1	Pbr002109.2
	Pbr005584.1	Pbr002120.1
	Pbr005586.1	Pbr002124.1
	Pbr005664.1	Pbr002130.2
	Pbr005676.1	Pbr002150.1
	Pbr005693.1	Pbr002151.1
	Pbr005694.1	Pbr002152.1
	Pbr005724.1	Pbr002182.1
	Pbr005737.1	Pbr002204.1
	Pbr005754.1	Pbr002231.1
	Pbr005764.1	Pbr002239.1
	Pbr005779.1	Pbr002250.1
	Pbr005821.1	Pbr002251.1
	Pbr005832.1	Pbr002265.1
	Pbr005833.2	Pbr002280.1
	Pbr005834.3	Pbr002282.1
	Pbr005836.1	Pbr002286.1
	Pbr005874.1	Pbr002291.1
	Pbr005884.1	Pbr002294.1
	Pbr005925.1	Pbr002299.1
	Pbr005973.1	Pbr002303.1
	Pbr006006.1	Pbr002311.1
	Pbr006028.1	Pbr002313.1
	Pbr006039.1	Pbr002315.3
	Pbr006097.1	Pbr002326.2
	Pbr006113.1	Pbr002339.1
	Pbr006144.1	Pbr002342.1
	Pbr006148.1	Pbr002358.2
	Pbr006150.1	Pbr002359.1
	Pbr006154.1	Pbr002360.1
	Pbr006166.1	Pbr002362.1
	Pbr006193.2	Pbr002367.1
	Pbr006199.1	Pbr002368.1
	Pbr006222.1	Pbr002373.1
	Pbr006273.1	Pbr002376.1
	Pbr006291.2	Pbr002379.1
	Pbr006294.1	Pbr002385.1
	Pbr006318.1	Pbr002390.1
	Pbr006322.1	Pbr002392.1
	Pbr006382.1	Pbr002399.1
	Pbr006398.1	Pbr002407.1
	Pbr006399.1	Pbr002411.1
	Pbr006442.1	Pbr002418.2
	Pbr006465.1	Pbr002429.1
	Pbr006471.1	Pbr002430.1
	Pbr006472.1	Pbr002433.1
	Pbr006484.3	Pbr002444.1
	Pbr006516.1	Pbr002447.1
	Pbr006518.4	Pbr002453.1
	Pbr006528.1	Pbr002476.1
	Pbr006529.1	Pbr002480.1
	Pbr006537.1	Pbr002481.1
	Pbr006576.1	Pbr002516.1
	Pbr006581.1	Pbr002519.1
	Pbr006609.1	Pbr002524.1
	Pbr006632.2	Pbr002525.1
	Pbr006637.1	Pbr002529.1
	Pbr006655.1	Pbr002534.1
	Pbr006674.1	Pbr002536.1
	Pbr006688.1	Pbr002537.1
	Pbr006720.1	Pbr002544.1
	Pbr006721.1	Pbr002547.1
	Pbr006750.1	Pbr002555.1
	Pbr006777.1	Pbr002569.2
	Pbr006792.1	Pbr002593.1
	Pbr006796.1	Pbr002597.1
	Pbr006855.1	Pbr002611.1
	Pbr006888.1	Pbr002613.1
	Pbr006926.1	Pbr002624.1
	Pbr006992.1	Pbr002625.1
	Pbr007005.1	Pbr002629.1
	Pbr007077.1	Pbr002631.1
	Pbr007083.1	Pbr002645.2
	Pbr007102.1	Pbr002646.1
	Pbr007111.1	Pbr002657.1
	Pbr007127.1	Pbr002664.1
	Pbr007202.1	Pbr002671.1
	Pbr007213.1	Pbr002672.1
	Pbr007260.1	Pbr002687.1
	Pbr007295.1	Pbr002699.1
	Pbr007311.1	Pbr002705.1
	Pbr007330.1	Pbr002706.1
	Pbr007336.1	Pbr002710.1
	Pbr007339.1	Pbr002729.1
	Pbr007344.1	Pbr002735.2
	Pbr007356.1	Pbr002746.1
	Pbr007383.1	Pbr002777.1
	Pbr007396.1	Pbr002790.1
	Pbr007414.1	Pbr002794.1
	Pbr007418.1	Pbr002797.1
	Pbr007426.1	Pbr002805.1
	Pbr007434.1	Pbr002806.1
	Pbr007442.1	Pbr002810.1
	Pbr007466.3	Pbr002814.1
	Pbr007496.1	Pbr002834.1
	Pbr007497.1	Pbr002857.1
	Pbr007518.1	Pbr002864.1
	Pbr007562.1	Pbr002866.1
	Pbr007599.1	Pbr002867.1
	Pbr007614.1	Pbr002888.1
	Pbr007630.3	Pbr002890.1
	Pbr007650.1	Pbr002893.1
	Pbr007654.1	Pbr002895.1
	Pbr007659.1	Pbr002905.1
	Pbr007660.2	Pbr002906.1
	Pbr007668.1	Pbr002910.1
	Pbr007672.1	Pbr002913.1
	Pbr007691.1	Pbr002916.1
	Pbr007693.1	Pbr002919.1
	Pbr007715.1	Pbr002921.1
	Pbr007732.1	Pbr002923.1
	Pbr007735.1	Pbr002924.1
	Pbr007738.1	Pbr002940.1
	Pbr007784.1	Pbr002956.1
	Pbr007785.1	Pbr002963.1
	Pbr007796.1	Pbr002972.1
	Pbr007800.1	Pbr002976.1
	Pbr007826.1	Pbr002984.1
	Pbr007850.1	Pbr002987.1
	Pbr007874.1	Pbr003002.1
	Pbr007888.1	Pbr003003.1
	Pbr007904.1	Pbr003005.1
	Pbr007922.1	Pbr003006.1
	Pbr007928.1	Pbr003008.1
	Pbr007930.1	Pbr003011.1
	Pbr007954.1	Pbr003012.1
	Pbr007961.1	Pbr003017.1
	Pbr007978.1	Pbr003018.1
	Pbr008028.2	Pbr003020.1
	Pbr008042.1	Pbr003025.1
	Pbr008052.1	Pbr003041.1
	Pbr008070.1	Pbr003043.1
	Pbr008071.1	Pbr003044.1
	Pbr008098.1	Pbr003045.2
	Pbr008122.1	Pbr003056.1
	Pbr008191.1	Pbr003067.1
	Pbr008298.1	Pbr003070.1
	Pbr008328.1	Pbr003072.1
	Pbr008340.1	Pbr003074.1
	Pbr008350.1	Pbr003081.1
	Pbr008351.1	Pbr003082.1
	Pbr008393.1	Pbr003090.3
	Pbr008416.2	Pbr003092.1
	Pbr008418.1	Pbr003093.4
	Pbr008421.1	Pbr003094.1
	Pbr008422.1	Pbr003101.1
	Pbr008435.1	Pbr003102.1
	Pbr008439.1	Pbr003112.1
	Pbr008443.2	Pbr003114.1
	Pbr008473.1	Pbr003115.1
	Pbr008482.1	Pbr003126.1
	Pbr008513.2	Pbr003140.1
	Pbr008541.1	Pbr003146.1
	Pbr008548.1	Pbr003147.1
	Pbr008561.1	Pbr003155.1
	Pbr008583.1	Pbr003159.1
	Pbr008619.1	Pbr003164.1
	Pbr008633.1	Pbr003166.1
	Pbr008635.1	Pbr003173.1
	Pbr008649.1	Pbr003175.1
	Pbr008684.1	Pbr003184.1
	Pbr008691.1	Pbr003187.1
	Pbr008719.2	Pbr003191.1
	Pbr008724.1	Pbr003210.1
	Pbr008727.1	Pbr003219.1
	Pbr008735.1	Pbr003220.2
	Pbr008753.1	Pbr003222.1
	Pbr008754.1	Pbr003223.1
	Pbr008765.1	Pbr003226.1
	Pbr008771.1	Pbr003229.1
	Pbr008784.1	Pbr003233.1
	Pbr008819.1	Pbr003270.1
	Pbr008839.1	Pbr003277.1
	Pbr008847.1	Pbr003283.1
	Pbr008851.1	Pbr003284.1
	Pbr008858.1	Pbr003303.1
	Pbr008864.3	Pbr003313.1
	Pbr008874.1	Pbr003314.1
	Pbr008876.1	Pbr003338.1
	Pbr008882.1	Pbr003355.1
	Pbr008891.1	Pbr003364.1
	Pbr008893.1	Pbr003365.1
	Pbr008898.1	Pbr003394.1
	Pbr008934.1	Pbr003405.1
	Pbr008951.1	Pbr003407.1
	Pbr008975.1	Pbr003436.1
	Pbr008993.1	Pbr003445.1
	Pbr009013.1	Pbr003446.1
	Pbr009058.1	Pbr003454.1
	Pbr009072.1	Pbr003463.1
	Pbr009073.1	Pbr003477.2
	Pbr009121.1	Pbr003479.1
	Pbr009143.1	Pbr003484.1
	Pbr009151.2	Pbr003485.1
	Pbr009157.1	Pbr003486.1
	Pbr009158.1	Pbr003487.1
	Pbr009170.1	Pbr003488.1
	Pbr009177.1	Pbr003496.2
	Pbr009181.2	Pbr003505.1
	Pbr009195.1	Pbr003509.1
	Pbr009216.4	Pbr003510.1
	Pbr009233.1	Pbr003511.1
	Pbr009245.1	Pbr003528.1
	Pbr009266.1	Pbr003529.1
	Pbr009269.1	Pbr003531.1
	Pbr009273.1	Pbr003537.1
	Pbr009331.1	Pbr003539.1
	Pbr009332.1	Pbr003544.1
	Pbr009333.1	Pbr003550.1
	Pbr009366.1	Pbr003555.1
	Pbr009394.1	Pbr003556.1
	Pbr009459.1	Pbr003565.1
	Pbr009466.1	Pbr003571.1
	Pbr009467.1	Pbr003572.1
	Pbr009468.2	Pbr003586.1
	Pbr009481.1	Pbr003595.1
	Pbr009498.1	Pbr003609.1
	Pbr009502.1	Pbr003611.1
	Pbr009509.1	Pbr003612.1
	Pbr009515.1	Pbr003628.1
	Pbr009523.1	Pbr003631.1
	Pbr009526.1	Pbr003636.1
	Pbr009540.1	Pbr003644.1
	Pbr009565.3	Pbr003656.1
	Pbr009658.2	Pbr003679.1
	Pbr009671.1	Pbr003680.1
	Pbr009678.1	Pbr003690.1
	Pbr009719.1	Pbr003695.1
	Pbr009722.2	Pbr003707.1
	Pbr009724.1	Pbr003744.1
	Pbr009748.1	Pbr003754.1
	Pbr009767.1	Pbr003755.1
	Pbr009771.1	Pbr003756.3
	Pbr009784.1	Pbr003760.2
	Pbr009793.1	Pbr003770.2
	Pbr009806.1	Pbr003784.1
	Pbr009828.1	Pbr003790.1
	Pbr009862.1	Pbr003796.1
	Pbr009891.1	Pbr003801.1
	Pbr009908.1	Pbr003806.1
	Pbr009934.1	Pbr003808.2
	Pbr009939.1	Pbr003814.1
	Pbr009951.1	Pbr003821.1
	Pbr010027.1	Pbr003823.2
	Pbr010075.1	Pbr003832.1
	Pbr010083.1	Pbr003844.1
	Pbr010093.1	Pbr003845.3
	Pbr010097.1	Pbr003850.1
	Pbr010105.1	Pbr003853.1
	Pbr010136.1	Pbr003857.1
	Pbr010137.1	Pbr003862.1
	Pbr010148.1	Pbr003867.1
	Pbr010160.1	Pbr003874.1
	Pbr010172.1	Pbr003875.1
	Pbr010175.3	Pbr003876.1
	Pbr010181.1	Pbr003878.1
	Pbr010209.1	Pbr003883.1
	Pbr010229.1	Pbr003885.1
	Pbr010268.1	Pbr003902.1
	Pbr010342.1	Pbr003929.1
	Pbr010344.1	Pbr003930.1
	Pbr010356.1	Pbr003936.1
	Pbr010360.1	Pbr003937.3
	Pbr010373.1	Pbr003951.2
	Pbr010390.1	Pbr003956.1
	Pbr010400.1	Pbr003970.1
	Pbr010423.1	Pbr003971.1
	Pbr010424.1	Pbr003974.1
	Pbr010429.1	Pbr003995.1
	Pbr010441.1	Pbr004009.1
	Pbr010452.1	Pbr004017.1
	Pbr010500.1	Pbr004021.1
	Pbr010510.1	Pbr004025.1
	Pbr010530.1	Pbr004026.1
	Pbr010551.2	Pbr004030.1
	Pbr010555.1	Pbr004059.1
	Pbr010602.1	Pbr004060.1
	Pbr010626.1	Pbr004063.1
	Pbr010633.1	Pbr004067.1
	Pbr010658.1	Pbr004068.1
	Pbr010673.1	Pbr004072.1
	Pbr010685.1	Pbr004089.1
	Pbr010694.1	Pbr004109.1
	Pbr010707.1	Pbr004119.1
	Pbr010721.1	Pbr004130.1
	Pbr010781.1	Pbr004136.1
	Pbr010812.1	Pbr004160.1
	Pbr010835.1	Pbr004161.1
	Pbr010896.1	Pbr004176.1
	Pbr010898.1	Pbr004178.1
	Pbr010904.1	Pbr004191.1
	Pbr010907.1	Pbr004220.1
	Pbr010920.2	Pbr004226.2
	Pbr010927.1	Pbr004228.1
	Pbr010940.1	Pbr004233.1
	Pbr010941.1	Pbr004246.1
	Pbr010942.1	Pbr004247.1
	Pbr011008.1	Pbr004248.1
	Pbr011013.1	Pbr004252.1
	Pbr011059.2	Pbr004253.1
	Pbr011065.1	Pbr004258.1
	Pbr011066.1	Pbr004261.1
	Pbr011118.1	Pbr004262.1
	Pbr011124.1	Pbr004265.1
	Pbr011145.1	Pbr004268.1
	Pbr011153.1	Pbr004280.1
	Pbr011173.1	Pbr004286.1
	Pbr011174.1	Pbr004289.1
	Pbr011179.2	Pbr004290.1
	Pbr011185.2	Pbr004294.1
	Pbr011186.1	Pbr004296.1
	Pbr011187.1	Pbr004323.1
	Pbr011198.1	Pbr004329.2
	Pbr011218.1	Pbr004342.1
	Pbr011232.1	Pbr004345.1
	Pbr011259.1	Pbr004364.1
	Pbr011281.1	Pbr004370.1
	Pbr011304.1	Pbr004372.1
	Pbr011311.1	Pbr004373.1
	Pbr011313.1	Pbr004374.1
	Pbr011316.1	Pbr004383.1
	Pbr011350.1	Pbr004388.1
	Pbr011361.1	Pbr004402.1
	Pbr011428.1	Pbr004415.1
	Pbr011437.1	Pbr004417.1
	Pbr011473.1	Pbr004436.1
	Pbr011571.1	Pbr004439.2
	Pbr011585.2	Pbr004447.1
	Pbr011605.1	Pbr004449.1
	Pbr011613.1	Pbr004450.1
	Pbr011627.1	Pbr004467.1
	Pbr011638.1	Pbr004475.3
	Pbr011675.1	Pbr004480.1
	Pbr011690.1	Pbr004497.1
	Pbr011749.1	Pbr004516.1
	Pbr011756.1	Pbr004529.1
	Pbr011758.1	Pbr004533.1
	Pbr011784.1	Pbr004537.1
	Pbr011785.1	Pbr004538.1
	Pbr011799.1	Pbr004571.1
	Pbr011800.1	Pbr004575.1
	Pbr011843.1	Pbr004579.1
	Pbr011848.1	Pbr004583.1
	Pbr011868.1	Pbr004613.1
	Pbr011886.1	Pbr004636.1
	Pbr011916.1	Pbr004650.1
	Pbr011926.1	Pbr004660.2
	Pbr011930.1	Pbr004662.1
	Pbr011986.1	Pbr004665.1
	Pbr011996.2	Pbr004667.1
	Pbr011997.1	Pbr004675.1
	Pbr012036.1	Pbr004676.1
	Pbr012046.1	Pbr004682.2
	Pbr012047.1	Pbr004702.1
	Pbr012061.2	Pbr004705.1
	Pbr012073.1	Pbr004707.1
	Pbr012104.1	Pbr004708.1
	Pbr012109.1	Pbr004727.1
	Pbr012110.1	Pbr004728.1
	Pbr012139.1	Pbr004730.1
	Pbr012157.1	Pbr004731.1
	Pbr012164.1	Pbr004732.1
	Pbr012167.1	Pbr004734.1
	Pbr012219.1	Pbr004735.1
	Pbr012225.1	Pbr004737.1
	Pbr012234.1	Pbr004749.1
	Pbr012268.2	Pbr004750.1
	Pbr012272.1	Pbr004778.1
	Pbr012286.1	Pbr004784.1
	Pbr012306.1	Pbr004789.1
	Pbr012360.2	Pbr004800.1
	Pbr012373.1	Pbr004807.1
	Pbr012407.1	Pbr004809.1
	Pbr012428.1	Pbr004824.1
	Pbr012458.1	Pbr004830.2
	Pbr012477.1	Pbr004835.1
	Pbr012481.1	Pbr004838.1
	Pbr012499.1	Pbr004851.1
	Pbr012529.1	Pbr004866.1
	Pbr012539.1	Pbr004876.1
	Pbr012541.1	Pbr004890.1
	Pbr012602.1	Pbr004892.1
	Pbr012609.1	Pbr004917.1
	Pbr012616.2	Pbr004930.1
	Pbr012661.1	Pbr004940.1
	Pbr012665.1	Pbr004949.1
	Pbr012677.1	Pbr004951.1
	Pbr012685.1	Pbr004961.1
	Pbr012699.1	Pbr004968.1
	Pbr012727.1	Pbr004974.1
	Pbr012738.1	Pbr004975.1
	Pbr012753.1	Pbr004977.2
	Pbr012758.1	Pbr004978.1
	Pbr012769.1	Pbr004979.1
	Pbr012791.1	Pbr004985.1
	Pbr012792.1	Pbr004988.1
	Pbr012794.1	Pbr004990.1
	Pbr012808.1	Pbr004993.1
	Pbr012819.1	Pbr004995.3
	Pbr012837.1	Pbr005005.1
	Pbr012848.2	Pbr005015.1
	Pbr012864.1	Pbr005025.1
	Pbr012865.1	Pbr005034.1
	Pbr012891.1	Pbr005038.1
	Pbr012906.1	Pbr005045.1
	Pbr012924.1	Pbr005051.1
	Pbr012930.1	Pbr005053.1
	Pbr012941.2	Pbr005059.1
	Pbr012947.1	Pbr005062.1
	Pbr012951.1	Pbr005065.1
	Pbr012991.1	Pbr005071.1
	Pbr013004.1	Pbr005074.1
	Pbr013051.1	Pbr005075.1
	Pbr013087.1	Pbr005086.1
	Pbr013110.1	Pbr005095.1
	Pbr013125.1	Pbr005097.1
	Pbr013139.1	Pbr005100.1
	Pbr013150.2	Pbr005105.1
	Pbr013167.1	Pbr005114.1
	Pbr013190.2	Pbr005119.1
	Pbr013200.1	Pbr005125.1
	Pbr013229.1	Pbr005128.2
	Pbr013267.1	Pbr005141.1
	Pbr013276.1	Pbr005145.1
	Pbr013317.1	Pbr005150.1
	Pbr013325.1	Pbr005151.1
	Pbr013336.1	Pbr005152.1
	Pbr013374.1	Pbr005153.1
	Pbr013377.2	Pbr005156.1
	Pbr013386.1	Pbr005160.1
	Pbr013421.1	Pbr005163.1
	Pbr013433.1	Pbr005164.1
	Pbr013443.2	Pbr005166.1
	Pbr013449.1	Pbr005171.1
	Pbr013465.2	Pbr005189.2
	Pbr013473.1	Pbr005191.1
	Pbr013493.1	Pbr005200.1
	Pbr013507.1	Pbr005210.1
	Pbr013517.1	Pbr005211.1
	Pbr013519.1	Pbr005212.1
	Pbr013531.1	Pbr005213.1
	Pbr013546.2	Pbr005224.1
	Pbr013578.1	Pbr005226.1
	Pbr013593.1	Pbr005242.1
	Pbr013601.1	Pbr005245.1
	Pbr013605.1	Pbr005246.1
	Pbr013684.1	Pbr005248.1
	Pbr013712.2	Pbr005254.1
	Pbr013718.1	Pbr005261.1
	Pbr013724.1	Pbr005270.1
	Pbr013739.2	Pbr005284.1
	Pbr013771.3	Pbr005294.1
	Pbr013794.1	Pbr005305.2
	Pbr013812.1	Pbr005310.1
	Pbr013830.1	Pbr005315.1
	Pbr013864.1	Pbr005322.1
	Pbr013866.1	Pbr005328.1
	Pbr013928.1	Pbr005343.2
	Pbr013966.1	Pbr005347.1
	Pbr014037.2	Pbr005352.2
	Pbr014064.1	Pbr005375.1
	Pbr014072.1	Pbr005378.1
	Pbr014096.1	Pbr005390.1
	Pbr014121.1	Pbr005403.1
	Pbr014133.1	Pbr005404.2
	Pbr014141.1	Pbr005406.1
	Pbr014196.1	Pbr005429.1
	Pbr014204.1	Pbr005433.1
	Pbr014226.1	Pbr005438.1
	Pbr014270.1	Pbr005445.1
	Pbr014278.1	Pbr005450.2
	Pbr014303.1	Pbr005469.1
	Pbr014328.1	Pbr005470.1
	Pbr014341.1	Pbr005490.1
	Pbr014363.1	Pbr005499.1
	Pbr014366.1	Pbr005503.1
	Pbr014436.1	Pbr005513.1
	Pbr014450.1	Pbr005529.2
	Pbr014454.1	Pbr005530.1
	Pbr014457.1	Pbr005542.1
	Pbr014462.1	Pbr005563.1
	Pbr014468.5	Pbr005570.1
	Pbr014475.1	Pbr005571.1
	Pbr014485.1	Pbr005576.1
	Pbr014487.1	Pbr005593.1
	Pbr014505.1	Pbr005596.2
	Pbr014513.1	Pbr005643.1
	Pbr014541.1	Pbr005651.2
	Pbr014547.1	Pbr005658.2
	Pbr014558.1	Pbr005659.1
	Pbr014638.1	Pbr005663.1
	Pbr014642.1	Pbr005666.1
	Pbr014643.1	Pbr005668.1
	Pbr014664.1	Pbr005683.1
	Pbr014701.1	Pbr005688.1
	Pbr014725.1	Pbr005692.1
	Pbr014737.1	Pbr005697.1
	Pbr014750.1	Pbr005712.1
	Pbr014758.2	Pbr005714.1
	Pbr014765.1	Pbr005715.1
	Pbr014790.1	Pbr005716.1
	Pbr014809.1	Pbr005732.1
	Pbr014834.1	Pbr005733.1
	Pbr014862.1	Pbr005739.1
	Pbr014870.1	Pbr005750.1
	Pbr014893.1	Pbr005751.2
	Pbr014922.1	Pbr005752.2
	Pbr014926.1	Pbr005756.1
	Pbr014941.1	Pbr005757.1
	Pbr014948.1	Pbr005761.1
	Pbr014964.1	Pbr005765.1
	Pbr014978.1	Pbr005785.1
	Pbr015009.1	Pbr005790.4
	Pbr015021.1	Pbr005792.1
	Pbr015047.1	Pbr005796.1
	Pbr015071.1	Pbr005802.1
	Pbr015085.1	Pbr005809.1
	Pbr015102.1	Pbr005814.1
	Pbr015108.2	Pbr005825.1
	Pbr015109.1	Pbr005826.1
	Pbr015113.1	Pbr005827.1
	Pbr015118.1	Pbr005828.1
	Pbr015130.1	Pbr005838.1
	Pbr015148.1	Pbr005840.1
	Pbr015182.1	Pbr005842.1
	Pbr015183.2	Pbr005844.1
	Pbr015185.1	Pbr005847.1
	Pbr015186.1	Pbr005848.1
	Pbr015205.1	Pbr005853.1
	Pbr015223.1	Pbr005854.1
	Pbr015228.1	Pbr005861.1
	Pbr015237.1	Pbr005871.1
	Pbr015242.1	Pbr005872.1
	Pbr015260.1	Pbr005880.1
	Pbr015265.1	Pbr005881.1
	Pbr015270.1	Pbr005887.1
	Pbr015271.1	Pbr005890.1
	Pbr015301.1	Pbr005898.2
	Pbr015313.1	Pbr005900.1
	Pbr015334.1	Pbr005903.1
	Pbr015365.1	Pbr005906.1
	Pbr015382.1	Pbr005909.1
	Pbr015456.1	Pbr005910.1
	Pbr015459.2	Pbr005918.1
	Pbr015479.1	Pbr005921.1
	Pbr015482.2	Pbr005930.1
	Pbr015490.1	Pbr005932.1
	Pbr015515.1	Pbr005939.1
	Pbr015516.1	Pbr005949.1
	Pbr015538.1	Pbr005951.1
	Pbr015608.1	Pbr005958.2
	Pbr015619.1	Pbr005993.2
	Pbr015624.1	Pbr005998.3
	Pbr015650.1	Pbr005999.1
	Pbr015657.1	Pbr006045.1
	Pbr015667.1	Pbr006047.1
	Pbr015676.1	Pbr006049.1
	Pbr015689.1	Pbr006052.2
	Pbr015710.1	Pbr006094.1
	Pbr015733.1	Pbr006101.1
	Pbr015746.1	Pbr006131.1
	Pbr015769.1	Pbr006133.1
	Pbr015792.1	Pbr006138.1
	Pbr015800.1	Pbr006145.1
	Pbr015840.1	Pbr006146.1
	Pbr015851.1	Pbr006149.1
	Pbr015856.1	Pbr006155.1
	Pbr015862.1	Pbr006156.1
	Pbr015867.1	Pbr006162.1
	Pbr015873.1	Pbr006168.1
	Pbr015923.1	Pbr006177.1
	Pbr015940.1	Pbr006180.1
	Pbr015955.1	Pbr006186.1
	Pbr015978.1	Pbr006195.1
	Pbr015988.1	Pbr006204.1
	Pbr015997.1	Pbr006205.1
	Pbr016002.1	Pbr006206.1
	Pbr016004.1	Pbr006209.1
	Pbr016011.2	Pbr006210.1
	Pbr016036.1	Pbr006223.1
	Pbr016050.1	Pbr006224.2
	Pbr016062.1	Pbr006225.5
	Pbr016069.1	Pbr006232.1
	Pbr016089.1	Pbr006246.1
	Pbr016120.1	Pbr006248.1
	Pbr016142.1	Pbr006262.1
	Pbr016153.1	Pbr006270.1
	Pbr016204.1	Pbr006271.1
	Pbr016232.1	Pbr006272.1
	Pbr016253.1	Pbr006275.1
	Pbr016270.1	Pbr006281.2
	Pbr016302.1	Pbr006286.1
	Pbr016303.1	Pbr006292.1
	Pbr016336.1	Pbr006295.1
	Pbr016415.1	Pbr006298.1
	Pbr016420.1	Pbr006299.1
	Pbr016486.1	Pbr006309.1
	Pbr016487.1	Pbr006311.1
	Pbr016511.2	Pbr006338.1
	Pbr016519.1	Pbr006339.1
	Pbr016522.1	Pbr006359.1
	Pbr016539.1	Pbr006360.1
	Pbr016579.1	Pbr006372.1
	Pbr016589.1	Pbr006383.1
	Pbr016602.1	Pbr006394.1
	Pbr016615.1	Pbr006397.1
	Pbr016638.1	Pbr006410.1
	Pbr016664.1	Pbr006414.1
	Pbr016673.1	Pbr006430.1
	Pbr016680.1	Pbr006441.1
	Pbr016760.1	Pbr006443.1
	Pbr016780.1	Pbr006445.1
	Pbr016785.1	Pbr006446.1
	Pbr016787.1	Pbr006449.1
	Pbr016808.1	Pbr006450.1
	Pbr016902.1	Pbr006453.1
	Pbr016906.1	Pbr006469.1
	Pbr016910.1	Pbr006485.1
	Pbr016916.1	Pbr006486.1
	Pbr016936.1	Pbr006489.1
	Pbr016956.1	Pbr006490.1
	Pbr016958.1	Pbr006492.1
	Pbr016959.1	Pbr006493.2
	Pbr016965.1	Pbr006498.1
	Pbr017079.1	Pbr006523.1
	Pbr017083.1	Pbr006526.1
	Pbr017089.1	Pbr006544.1
	Pbr017101.1	Pbr006548.1
	Pbr017128.1	Pbr006549.1
	Pbr017140.1	Pbr006551.2
	Pbr017148.1	Pbr006555.1
	Pbr017171.1	Pbr006564.1
	Pbr017172.2	Pbr006573.1
	Pbr017198.1	Pbr006577.1
	Pbr017223.1	Pbr006578.1
	Pbr017237.1	Pbr006584.1
	Pbr017265.1	Pbr006612.1
	Pbr017266.1	Pbr006613.1
	Pbr017350.1	Pbr006638.1
	Pbr017362.1	Pbr006639.1
	Pbr017364.1	Pbr006640.1
	Pbr017370.1	Pbr006641.1
	Pbr017379.1	Pbr006642.1
	Pbr017437.1	Pbr006646.1
	Pbr017476.1	Pbr006654.1
	Pbr017478.1	Pbr006658.3
	Pbr017502.1	Pbr006660.1
	Pbr017542.1	Pbr006668.1
	Pbr017545.1	Pbr006670.1
	Pbr017585.1	Pbr006677.1
	Pbr017598.1	Pbr006678.1
	Pbr017619.1	Pbr006683.2
	Pbr017687.1	Pbr006703.1
	Pbr017720.1	Pbr006704.1
	Pbr017735.1	Pbr006707.1
	Pbr017766.1	Pbr006726.1
	Pbr017769.1	Pbr006745.1
	Pbr017903.1	Pbr006757.1
	Pbr017905.1	Pbr006760.1
	Pbr017925.2	Pbr006762.1
	Pbr017941.1	Pbr006768.1
	Pbr017953.1	Pbr006771.1
	Pbr017964.1	Pbr006776.1
	Pbr017968.1	Pbr006779.1
	Pbr017994.1	Pbr006787.1
	Pbr018013.1	Pbr006788.3
	Pbr018018.1	Pbr006789.1
	Pbr018031.1	Pbr006790.1
	Pbr018079.1	Pbr006793.1
	Pbr018134.1	Pbr006797.1
	Pbr018136.1	Pbr006800.1
	Pbr018250.2	Pbr006806.1
	Pbr018259.1	Pbr006809.1
	Pbr018267.1	Pbr006812.1
	Pbr018275.1	Pbr006826.1
	Pbr018330.1	Pbr006828.1
	Pbr018358.1	Pbr006834.1
	Pbr018392.1	Pbr006849.1
	Pbr018410.1	Pbr006853.2
	Pbr018428.1	Pbr006854.1
	Pbr018436.1	Pbr006865.2
	Pbr018515.1	Pbr006873.1
	Pbr018520.1	Pbr006887.1
	Pbr018525.1	Pbr006899.1
	Pbr018527.1	Pbr006907.1
	Pbr018528.1	Pbr006913.1
	Pbr018552.1	Pbr006920.1
	Pbr018554.1	Pbr006928.1
	Pbr018577.1	Pbr006941.1
	Pbr018581.1	Pbr006947.1
	Pbr018632.1	Pbr006966.1
	Pbr018637.1	Pbr006967.1
	Pbr018653.1	Pbr006974.1
	Pbr018664.1	Pbr006981.1
	Pbr018743.1	Pbr006989.1
	Pbr018747.1	Pbr007007.1
	Pbr018755.1	Pbr007048.1
	Pbr018758.1	Pbr007052.1
	Pbr018768.1	Pbr007058.1
	Pbr018784.1	Pbr007059.1
	Pbr018812.1	Pbr007078.1
	Pbr018818.1	Pbr007088.1
	Pbr018822.1	Pbr007098.1
	Pbr018851.1	Pbr007117.1
	Pbr018918.1	Pbr007122.1
	Pbr018920.1	Pbr007123.1
	Pbr018923.1	Pbr007143.1
	Pbr018960.1	Pbr007145.1
	Pbr018963.2	Pbr007147.1
	Pbr019000.1	Pbr007150.1
	Pbr019003.1	Pbr007152.1
	Pbr019083.1	Pbr007162.1
	Pbr019106.1	Pbr007169.1
	Pbr019139.1	Pbr007177.1
	Pbr019159.1	Pbr007178.1
	Pbr019166.1	Pbr007182.1
	Pbr019182.1	Pbr007192.1
	Pbr019185.1	Pbr007193.1
	Pbr019192.1	Pbr007201.1
	Pbr019233.1	Pbr007214.1
	Pbr019240.1	Pbr007215.1
	Pbr019244.1	Pbr007217.5
	Pbr019298.1	Pbr007219.1
	Pbr019302.1	Pbr007226.1
	Pbr019315.2	Pbr007232.1
	Pbr019345.1	Pbr007237.1
	Pbr019369.1	Pbr007241.1
	Pbr019394.1	Pbr007242.1
	Pbr019395.1	Pbr007244.1
	Pbr019400.1	Pbr007259.1
	Pbr019458.2	Pbr007266.1
	Pbr019471.1	Pbr007267.1
	Pbr019479.1	Pbr007268.1
	Pbr019617.1	Pbr007276.1
	Pbr019653.1	Pbr007278.1
	Pbr019680.1	Pbr007279.1
	Pbr019683.1	Pbr007284.1
	Pbr019701.1	Pbr007286.1
	Pbr019709.1	Pbr007288.2
	Pbr019710.1	Pbr007289.1
	Pbr019712.2	Pbr007291.1
	Pbr019716.1	Pbr007297.1
	Pbr019728.1	Pbr007304.1
	Pbr019760.1	Pbr007305.1
	Pbr019792.1	Pbr007326.1
	Pbr019795.1	Pbr007355.1
	Pbr019799.2	Pbr007363.1
	Pbr019811.1	Pbr007365.1
	Pbr019876.1	Pbr007366.1
	Pbr019884.1	Pbr007376.1
	Pbr019887.1	Pbr007377.1
	Pbr019930.1	Pbr007379.2
	Pbr019931.1	Pbr007380.1
	Pbr019942.1	Pbr007381.1
	Pbr019951.1	Pbr007391.1
	Pbr019955.1	Pbr007393.1
	Pbr019956.1	Pbr007394.1
	Pbr019982.1	Pbr007400.1
	Pbr019991.1	Pbr007417.1
	Pbr020034.1	Pbr007420.1
	Pbr020087.1	Pbr007423.1
	Pbr020093.1	Pbr007428.1
	Pbr020099.1	Pbr007430.1
	Pbr020101.1	Pbr007453.1
	Pbr020127.1	Pbr007460.1
	Pbr020141.1	Pbr007462.1
	Pbr020144.1	Pbr007470.1
	Pbr020145.1	Pbr007471.1
	Pbr020167.1	Pbr007486.1
	Pbr020170.1	Pbr007498.1
	Pbr020175.1	Pbr007517.1
	Pbr020188.1	Pbr007538.1
	Pbr020212.2	Pbr007558.1
	Pbr020270.1	Pbr007573.2
	Pbr020306.1	Pbr007578.1
	Pbr020346.1	Pbr007586.1
	Pbr020358.2	Pbr007596.1
	Pbr020363.1	Pbr007604.1
	Pbr020393.1	Pbr007627.1
	Pbr020395.1	Pbr007638.1
	Pbr020413.1	Pbr007649.1
	Pbr020434.1	Pbr007651.1
	Pbr020465.2	Pbr007655.1
	Pbr020485.1	Pbr007670.1
	Pbr020492.1	Pbr007674.1
	Pbr020576.1	Pbr007697.2
	Pbr020585.1	Pbr007704.1
	Pbr020593.1	Pbr007712.1
	Pbr020652.1	Pbr007717.1
	Pbr020653.1	Pbr007723.1
	Pbr020713.1	Pbr007728.1
	Pbr020745.1	Pbr007733.1
	Pbr020754.1	Pbr007736.1
	Pbr020764.1	Pbr007743.1
	Pbr020771.1	Pbr007750.1
	Pbr020804.1	Pbr007751.1
	Pbr020820.1	Pbr007758.1
	Pbr020848.1	Pbr007778.1
	Pbr020873.2	Pbr007783.2
	Pbr020915.1	Pbr007789.1
	Pbr020955.1	Pbr007793.1
	Pbr020964.2	Pbr007802.1
	Pbr020965.1	Pbr007804.1
	Pbr021021.1	Pbr007807.1
	Pbr021050.1	Pbr007809.1
	Pbr021090.1	Pbr007816.1
	Pbr021111.1	Pbr007830.1
	Pbr021136.1	Pbr007833.1
	Pbr021137.1	Pbr007838.1
	Pbr021175.1	Pbr007840.1
	Pbr021184.1	Pbr007857.1
	Pbr021189.1	Pbr007863.1
	Pbr021209.1	Pbr007864.1
	Pbr021269.1	Pbr007868.1
	Pbr021272.1	Pbr007870.2
	Pbr021273.1	Pbr007871.1
	Pbr021299.1	Pbr007875.1
	Pbr021307.1	Pbr007879.1
	Pbr021335.1	Pbr007900.1
	Pbr021360.3	Pbr007903.1
	Pbr021366.1	Pbr007912.1
	Pbr021436.1	Pbr007920.1
	Pbr021454.1	Pbr007929.1
	Pbr021469.1	Pbr007939.1
	Pbr021480.1	Pbr007981.1
	Pbr021510.1	Pbr008000.1
	Pbr021556.1	Pbr008007.1
	Pbr021557.1	Pbr008025.1
	Pbr021562.1	Pbr008030.1
	Pbr021566.1	Pbr008037.1
	Pbr021585.1	Pbr008046.1
	Pbr021593.1	Pbr008055.1
	Pbr021612.1	Pbr008057.1
	Pbr021619.1	Pbr008068.1
	Pbr021641.1	Pbr008074.1
	Pbr021642.1	Pbr008092.1
	Pbr021684.1	Pbr008101.1
	Pbr021691.1	Pbr008103.2
	Pbr021725.1	Pbr008112.1
	Pbr021735.1	Pbr008125.1
	Pbr021754.1	Pbr008158.1
	Pbr021755.1	Pbr008169.1
	Pbr021856.1	Pbr008171.1
	Pbr021876.1	Pbr008185.1
	Pbr021884.1	Pbr008197.1
	Pbr021932.1	Pbr008198.1
	Pbr021956.1	Pbr008200.1
	Pbr021978.1	Pbr008220.1
	Pbr021987.2	Pbr008234.1
	Pbr022004.1	Pbr008238.1
	Pbr022026.1	Pbr008246.1
	Pbr022069.1	Pbr008251.1
	Pbr022094.3	Pbr008254.1
	Pbr022096.1	Pbr008259.1
	Pbr022106.1	Pbr008261.1
	Pbr022109.1	Pbr008264.1
	Pbr022112.1	Pbr008268.1
	Pbr022114.2	Pbr008271.1
	Pbr022123.2	Pbr008274.1
	Pbr022129.1	Pbr008284.1
	Pbr022130.1	Pbr008290.1
	Pbr022134.1	Pbr008296.1
	Pbr022146.1	Pbr008299.1
	Pbr022193.1	Pbr008303.1
	Pbr022206.1	Pbr008305.1
	Pbr022226.1	Pbr008318.1
	Pbr022272.3	Pbr008319.1
	Pbr022288.1	Pbr008332.1
	Pbr022301.1	Pbr008337.2
	Pbr022349.1	Pbr008342.1
	Pbr022372.1	Pbr008346.1
	Pbr022385.1	Pbr008360.1
	Pbr022403.1	Pbr008363.1
	Pbr022489.1	Pbr008367.2
	Pbr022556.1	Pbr008369.1
	Pbr022587.1	Pbr008370.1
	Pbr022636.1	Pbr008373.1
	Pbr022642.1	Pbr008388.1
	Pbr022656.1	Pbr008389.1
	Pbr022682.1	Pbr008395.1
	Pbr022684.1	Pbr008400.1
	Pbr022690.1	Pbr008403.1
	Pbr022705.1	Pbr008410.2
	Pbr022758.1	Pbr008411.1
	Pbr022765.1	Pbr008417.1
	Pbr022768.1	Pbr008444.1
	Pbr022799.2	Pbr008445.1
	Pbr022802.1	Pbr008449.1
	Pbr022814.1	Pbr008450.1
	Pbr022825.1	Pbr008455.1
	Pbr022826.1	Pbr008466.1
	Pbr022876.1	Pbr008483.1
	Pbr022877.1	Pbr008485.1
	Pbr022880.2	Pbr008502.1
	Pbr022884.1	Pbr008534.1
	Pbr022885.1	Pbr008535.1
	Pbr022902.1	Pbr008542.1
	Pbr022904.1	Pbr008550.1
	Pbr022907.1	Pbr008557.1
	Pbr022915.1	Pbr008559.1
	Pbr022971.1	Pbr008565.1
	Pbr022985.1	Pbr008585.1
	Pbr023015.1	Pbr008601.1
	Pbr023035.1	Pbr008607.1
	Pbr023036.1	Pbr008615.1
	Pbr023056.1	Pbr008616.1
	Pbr023090.1	Pbr008621.3
	Pbr023093.2	Pbr008623.1
	Pbr023096.1	Pbr008629.1
	Pbr023137.1	Pbr008652.2
	Pbr023151.2	Pbr008653.1
	Pbr023197.1	Pbr008663.1
	Pbr023213.1	Pbr008667.2
	Pbr023219.2	Pbr008671.1
	Pbr023227.1	Pbr008673.1
	Pbr023228.1	Pbr008675.2
	Pbr023249.1	Pbr008681.1
	Pbr023254.1	Pbr008689.1
	Pbr023260.1	Pbr008698.1
	Pbr023275.1	Pbr008700.1
	Pbr023291.1	Pbr008702.1
	Pbr023292.1	Pbr008713.1
	Pbr023305.2	Pbr008716.1
	Pbr023323.3	Pbr008720.2
	Pbr023410.1	Pbr008723.1
	Pbr023438.1	Pbr008725.1
	Pbr023466.1	Pbr008729.1
	Pbr023488.1	Pbr008740.1
	Pbr023531.1	Pbr008763.1
	Pbr023546.1	Pbr008764.1
	Pbr023559.1	Pbr008766.1
	Pbr023573.1	Pbr008768.1
	Pbr023595.1	Pbr008770.1
	Pbr023610.2	Pbr008772.1
	Pbr023656.1	Pbr008780.1
	Pbr023718.1	Pbr008785.1
	Pbr023740.1	Pbr008788.1
	Pbr023747.1	Pbr008793.1
	Pbr023757.1	Pbr008803.1
	Pbr023761.2	Pbr008845.1
	Pbr023766.1	Pbr008848.1
	Pbr023780.2	Pbr008849.1
	Pbr023781.1	Pbr008854.1
	Pbr023793.1	Pbr008861.1
	Pbr023806.2	Pbr008877.1
	Pbr023823.1	Pbr008878.1
	Pbr023847.1	Pbr008901.1
	Pbr023857.1	Pbr008910.2
	Pbr023861.1	Pbr008922.1
	Pbr023877.1	Pbr008923.1
	Pbr023884.2	Pbr008924.1
	Pbr023907.1	Pbr008935.1
	Pbr023921.1	Pbr008953.1
	Pbr023929.1	Pbr008959.1
	Pbr023935.1	Pbr008962.1
	Pbr023945.1	Pbr008963.1
	Pbr023950.1	Pbr008965.1
	Pbr024010.1	Pbr008966.1
	Pbr024116.1	Pbr008967.1
	Pbr024121.1	Pbr008977.1
	Pbr024124.1	Pbr008978.1
	Pbr024135.1	Pbr008980.1
	Pbr024158.1	Pbr008982.1
	Pbr024191.1	Pbr008984.1
	Pbr024210.1	Pbr008985.1
	Pbr024279.1	Pbr008987.1
	Pbr024286.1	Pbr008990.1
	Pbr024290.1	Pbr008991.1
	Pbr024308.1	Pbr009000.1
	Pbr024316.1	Pbr009001.1
	Pbr024354.1	Pbr009002.1
	Pbr024360.1	Pbr009005.1
	Pbr024362.1	Pbr009024.1
	Pbr024387.1	Pbr009038.1
	Pbr024405.1	Pbr009049.1
	Pbr024408.1	Pbr009051.1
	Pbr024422.1	Pbr009055.1
	Pbr024463.1	Pbr009056.1
	Pbr024467.1	Pbr009057.1
	Pbr024468.1	Pbr009064.1
	Pbr024473.2	Pbr009068.1
	Pbr024482.1	Pbr009070.1
	Pbr024522.1	Pbr009083.1
	Pbr024528.1	Pbr009085.1
	Pbr024546.1	Pbr009089.1
	Pbr024563.1	Pbr009090.1
	Pbr024565.1	Pbr009095.1
	Pbr024595.1	Pbr009096.1
	Pbr024625.1	Pbr009118.1
	Pbr024639.1	Pbr009119.1
	Pbr024643.1	Pbr009122.1
	Pbr024644.2	Pbr009123.1
	Pbr024658.1	Pbr009126.1
	Pbr024661.1	Pbr009127.1
	Pbr024673.1	Pbr009129.1
	Pbr024683.1	Pbr009133.2
	Pbr024689.1	Pbr009135.1
	Pbr024738.1	Pbr009161.1
	Pbr024772.1	Pbr009169.1
	Pbr024794.1	Pbr009178.1
	Pbr024825.1	Pbr009192.1
	Pbr024838.1	Pbr009193.1
	Pbr024842.2	Pbr009213.1
	Pbr024886.1	Pbr009219.1
	Pbr024911.1	Pbr009224.1
	Pbr024925.1	Pbr009229.1
	Pbr024936.1	Pbr009231.3
	Pbr024942.1	Pbr009234.1
	Pbr024953.1	Pbr009239.1
	Pbr024968.1	Pbr009242.1
	Pbr024979.1	Pbr009243.1
	Pbr024992.1	Pbr009246.1
	Pbr025001.1	Pbr009255.1
	Pbr025008.1	Pbr009267.1
	Pbr025011.1	Pbr009275.1
	Pbr025086.1	Pbr009276.1
	Pbr025100.1	Pbr009292.1
	Pbr025145.1	Pbr009294.1
	Pbr025149.1	Pbr009297.1
	Pbr025155.1	Pbr009308.1
	Pbr025164.1	Pbr009309.3
	Pbr025174.1	Pbr009313.1
	Pbr025191.1	Pbr009329.1
	Pbr025209.1	Pbr009349.1
	Pbr025232.1	Pbr009364.1
	Pbr025240.1	Pbr009368.1
	Pbr025305.1	Pbr009369.1
	Pbr025306.1	Pbr009371.1
	Pbr025308.1	Pbr009373.1
	Pbr025384.1	Pbr009375.1
	Pbr025385.2	Pbr009384.1
	Pbr025412.1	Pbr009385.1
	Pbr025413.2	Pbr009388.1
	Pbr025414.1	Pbr009389.1
	Pbr025438.1	Pbr009398.1
	Pbr025472.1	Pbr009401.1
	Pbr025481.1	Pbr009404.1
	Pbr025490.1	Pbr009423.1
	Pbr025502.1	Pbr009424.1
	Pbr025535.1	Pbr009425.1
	Pbr025549.1	Pbr009431.1
	Pbr025554.1	Pbr009438.1
	Pbr025576.1	Pbr009439.1
	Pbr025609.1	Pbr009440.2
	Pbr025614.1	Pbr009456.1
	Pbr025634.1	Pbr009463.1
	Pbr025669.1	Pbr009464.1
	Pbr025687.1	Pbr009474.1
	Pbr025767.1	Pbr009504.1
	Pbr025787.1	Pbr009514.1
	Pbr025809.1	Pbr009522.1
	Pbr025843.1	Pbr009525.1
	Pbr025874.1	Pbr009527.1
	Pbr025898.1	Pbr009529.1
	Pbr025910.1	Pbr009536.1
	Pbr025931.1	Pbr009543.1
	Pbr025943.1	Pbr009545.1
	Pbr025950.1	Pbr009551.1
	Pbr025975.1	Pbr009555.1
	Pbr026046.1	Pbr009559.2
	Pbr026053.1	Pbr009562.1
	Pbr026055.1	Pbr009567.2
	Pbr026080.1	Pbr009568.1
	Pbr026117.1	Pbr009576.1
	Pbr026188.1	Pbr009581.1
	Pbr026191.1	Pbr009587.1
	Pbr026256.1	Pbr009635.1
	Pbr026267.1	Pbr009639.1
	Pbr026279.1	Pbr009644.1
	Pbr026297.1	Pbr009652.1
	Pbr026317.1	Pbr009668.1
	Pbr026348.1	Pbr009672.1
	Pbr026354.1	Pbr009679.1
	Pbr026359.1	Pbr009680.2
	Pbr026371.1	Pbr009694.1
	Pbr026451.1	Pbr009696.1
	Pbr026482.1	Pbr009700.2
	Pbr026487.1	Pbr009709.1
	Pbr026511.1	Pbr009712.1
	Pbr026519.1	Pbr009716.1
	Pbr026573.2	Pbr009744.1
	Pbr026577.2	Pbr009764.1
	Pbr026585.3	Pbr009765.1
	Pbr026591.4	Pbr009769.1
	Pbr026597.1	Pbr009770.1
	Pbr026618.1	Pbr009774.1
	Pbr026622.1	Pbr009777.1
	Pbr026627.1	Pbr009780.1
	Pbr026649.1	Pbr009785.1
	Pbr026657.1	Pbr009786.1
	Pbr026684.1	Pbr009803.1
	Pbr026686.1	Pbr009809.1
	Pbr026687.1	Pbr009810.1
	Pbr026691.1	Pbr009812.1
	Pbr026700.1	Pbr009834.3
	Pbr026734.1	Pbr009837.1
	Pbr026745.1	Pbr009838.5
	Pbr026750.1	Pbr009844.1
	Pbr026790.1	Pbr009858.1
	Pbr026791.1	Pbr009867.2
	Pbr026795.1	Pbr009875.1
	Pbr026796.1	Pbr009876.1
	Pbr026803.1	Pbr009877.1
	Pbr026804.1	Pbr009906.1
	Pbr026807.1	Pbr009919.1
	Pbr026837.1	Pbr009941.1
	Pbr026878.1	Pbr009945.1
	Pbr026881.1	Pbr009970.1
	Pbr026884.1	Pbr009977.1
	Pbr026901.1	Pbr009988.1
	Pbr026906.2	Pbr009991.1
	Pbr026937.1	Pbr010038.1
	Pbr026963.1	Pbr010040.2
	Pbr026981.1	Pbr010043.1
	Pbr026995.1	Pbr010046.1
	Pbr027005.2	Pbr010047.1
	Pbr027025.1	Pbr010049.3
	Pbr027033.1	Pbr010067.1
	Pbr027037.1	Pbr010071.1
	Pbr027097.1	Pbr010077.1
	Pbr027106.2	Pbr010101.1
	Pbr027115.1	Pbr010111.1
	Pbr027152.1	Pbr010113.1
	Pbr027157.1	Pbr010117.2
	Pbr027159.1	Pbr010125.1
	Pbr027175.2	Pbr010131.1
	Pbr027182.1	Pbr010135.1
	Pbr027196.1	Pbr010141.1
	Pbr027222.4	Pbr010146.1
	Pbr027224.1	Pbr010157.1
	Pbr027238.2	Pbr010167.1
	Pbr027250.1	Pbr010169.1
	Pbr027254.2	Pbr010170.1
	Pbr027255.1	Pbr010171.1
	Pbr027281.1	Pbr010206.1
	Pbr027312.1	Pbr010212.1
	Pbr027328.1	Pbr010215.1
	Pbr027337.1	Pbr010217.1
	Pbr027356.1	Pbr010224.1
	Pbr027385.2	Pbr010227.1
	Pbr027388.1	Pbr010231.1
	Pbr027413.1	Pbr010232.1
	Pbr027419.2	Pbr010237.1
	Pbr027470.1	Pbr010243.1
	Pbr027542.1	Pbr010257.2
	Pbr027545.1	Pbr010277.1
	Pbr027573.1	Pbr010282.1
	Pbr027594.1	Pbr010298.1
	Pbr027640.1	Pbr010304.2
	Pbr027666.1	Pbr010309.1
	Pbr027675.1	Pbr010310.1
	Pbr027679.1	Pbr010315.1
	Pbr027727.1	Pbr010316.1
	Pbr027763.1	Pbr010329.1
	Pbr027800.1	Pbr010331.1
	Pbr027863.1	Pbr010332.1
	Pbr027925.2	Pbr010333.1
	Pbr027930.1	Pbr010340.1
	Pbr028034.1	Pbr010341.1
	Pbr028136.1	Pbr010357.1
	Pbr028158.1	Pbr010364.1
	Pbr028178.1	Pbr010365.1
	Pbr028202.1	Pbr010386.1
	Pbr028215.1	Pbr010411.1
	Pbr028226.1	Pbr010418.1
	Pbr028235.1	Pbr010428.1
	Pbr028247.1	Pbr010447.1
	Pbr028252.1	Pbr010486.1
	Pbr028271.2	Pbr010489.2
	Pbr028273.2	Pbr010492.1
	Pbr028280.1	Pbr010502.1
	Pbr028282.1	Pbr010503.2
	Pbr028302.1	Pbr010505.1
	Pbr028332.1	Pbr010520.1
	Pbr028390.1	Pbr010524.1
	Pbr028416.1	Pbr010528.1
	Pbr028433.1	Pbr010533.1
	Pbr028448.2	Pbr010535.1
	Pbr028452.1	Pbr010536.1
	Pbr028480.2	Pbr010537.1
	Pbr028485.1	Pbr010540.1
	Pbr028489.1	Pbr010543.1
	Pbr028556.1	Pbr010553.1
	Pbr028584.1	Pbr010557.1
	Pbr028591.1	Pbr010559.1
	Pbr028597.3	Pbr010565.1
	Pbr028628.1	Pbr010573.1
	Pbr028664.1	Pbr010576.1
	Pbr028671.1	Pbr010577.1
	Pbr028686.1	Pbr010580.1
	Pbr028719.1	Pbr010581.1
	Pbr028753.2	Pbr010596.1
	Pbr028781.1	Pbr010600.1
	Pbr028815.1	Pbr010604.1
	Pbr028867.1	Pbr010609.1
	Pbr028877.1	Pbr010622.1
	Pbr028880.1	Pbr010623.1
	Pbr028900.1	Pbr010630.1
	Pbr028915.1	Pbr010635.1
	Pbr028917.1	Pbr010637.1
	Pbr028933.1	Pbr010644.1
	Pbr028948.1	Pbr010653.1
	Pbr028958.1	Pbr010654.1
	Pbr028968.2	Pbr010660.1
	Pbr028971.1	Pbr010666.1
	Pbr028975.1	Pbr010667.1
	Pbr028991.1	Pbr010680.1
	Pbr029052.1	Pbr010687.2
	Pbr029122.1	Pbr010696.1
	Pbr029142.2	Pbr010701.1
	Pbr029146.1	Pbr010702.1
	Pbr029153.1	Pbr010710.1
	Pbr029166.1	Pbr010725.1
	Pbr029178.1	Pbr010728.1
	Pbr029242.1	Pbr010729.1
	Pbr029264.1	Pbr010732.1
	Pbr029330.1	Pbr010754.1
	Pbr029338.1	Pbr010755.1
	Pbr029343.1	Pbr010757.1
	Pbr029361.1	Pbr010768.1
	Pbr029368.1	Pbr010782.1
	Pbr029376.1	Pbr010783.1
	Pbr029392.1	Pbr010788.1
	Pbr029443.1	Pbr010790.1
	Pbr029459.1	Pbr010809.1
	Pbr029473.1	Pbr010810.1
	Pbr029494.1	Pbr010832.1
	Pbr029496.1	Pbr010841.1
	Pbr029501.1	Pbr010846.1
	Pbr029507.1	Pbr010847.1
	Pbr029525.1	Pbr010854.1
	Pbr029534.1	Pbr010855.1
	Pbr029583.1	Pbr010858.1
	Pbr029584.1	Pbr010874.1
	Pbr029586.1	Pbr010877.1
	Pbr029593.1	Pbr010909.1
	Pbr029600.1	Pbr010916.1
	Pbr029620.1	Pbr010918.1
	Pbr029628.1	Pbr010925.1
	Pbr029629.4	Pbr010934.1
	Pbr029632.1	Pbr010944.1
	Pbr029671.1	Pbr010948.1
	Pbr029688.1	Pbr010955.1
	Pbr029694.1	Pbr010957.1
	Pbr029703.1	Pbr010961.2
	Pbr029708.1	Pbr010965.1
	Pbr029712.1	Pbr010973.1
	Pbr029753.1	Pbr010980.1
	Pbr029797.1	Pbr010982.1
	Pbr029813.3	Pbr010988.2
	Pbr029816.1	Pbr010998.1
	Pbr029825.1	Pbr011006.1
	Pbr029842.1	Pbr011010.1
	Pbr029850.1	Pbr011024.1
	Pbr029860.1	Pbr011043.1
	Pbr029895.1	Pbr011060.1
	Pbr029916.3	Pbr011063.1
	Pbr029934.1	Pbr011074.1
	Pbr029955.1	Pbr011077.1
	Pbr029962.1	Pbr011092.1
	Pbr029970.1	Pbr011093.1
	Pbr030013.1	Pbr011095.1
	Pbr030033.1	Pbr011098.1
	Pbr030052.1	Pbr011101.1
	Pbr030085.1	Pbr011113.1
	Pbr030125.1	Pbr011141.1
	Pbr030132.2	Pbr011154.1
	Pbr030134.1	Pbr011163.1
	Pbr030142.1	Pbr011175.1
	Pbr030179.1	Pbr011177.1
	Pbr030205.1	Pbr011193.1
	Pbr030233.1	Pbr011196.1
	Pbr030243.1	Pbr011197.1
	Pbr030264.1	Pbr011202.1
	Pbr030296.1	Pbr011203.1
	Pbr030437.2	Pbr011210.1
	Pbr030482.1	Pbr011212.1
	Pbr030488.1	Pbr011214.1
	Pbr030489.1	Pbr011222.1
	Pbr030509.1	Pbr011223.1
	Pbr030516.1	Pbr011248.1
	Pbr030527.1	Pbr011254.1
	Pbr030554.1	Pbr011261.1
	Pbr030574.1	Pbr011265.1
	Pbr030575.1	Pbr011267.1
	Pbr030599.1	Pbr011272.2
	Pbr030601.1	Pbr011275.1
	Pbr030617.1	Pbr011276.1
	Pbr030621.1	Pbr011279.1
	Pbr030736.4	Pbr011280.1
	Pbr030741.1	Pbr011283.1
	Pbr030759.1	Pbr011284.1
	Pbr030761.1	Pbr011285.1
	Pbr030766.1	Pbr011287.1
	Pbr030800.1	Pbr011292.1
	Pbr030802.1	Pbr011294.1
	Pbr030830.1	Pbr011307.1
	Pbr030831.1	Pbr011318.1
	Pbr030847.1	Pbr011327.1
	Pbr030855.1	Pbr011328.1
	Pbr030919.1	Pbr011330.1
	Pbr030931.1	Pbr011335.1
	Pbr030959.1	Pbr011336.1
	Pbr031009.1	Pbr011343.1
	Pbr031038.1	Pbr011352.1
	Pbr031047.1	Pbr011353.1
	Pbr031086.1	Pbr011355.1
	Pbr031094.1	Pbr011364.2
	Pbr031096.1	Pbr011371.1
	Pbr031098.1	Pbr011375.1
	Pbr031099.1	Pbr011379.1
	Pbr031162.1	Pbr011395.1
	Pbr031181.1	Pbr011409.1
	Pbr031192.1	Pbr011410.1
	Pbr031193.1	Pbr011424.2
	Pbr031216.1	Pbr011427.1
	Pbr031217.1	Pbr011446.1
	Pbr031224.1	Pbr011454.1
	Pbr031236.1	Pbr011455.1
	Pbr031243.1	Pbr011457.1
	Pbr031264.1	Pbr011458.1
	Pbr031269.1	Pbr011460.1
	Pbr031274.1	Pbr011468.1
	Pbr031301.1	Pbr011469.1
	Pbr031340.1	Pbr011474.1
	Pbr031353.1	Pbr011475.1
	Pbr031382.1	Pbr011477.1
	Pbr031387.1	Pbr011481.1
	Pbr031447.1	Pbr011484.1
	Pbr031453.1	Pbr011488.1
	Pbr031512.1	Pbr011492.1
	Pbr031532.1	Pbr011493.1
	Pbr031551.1	Pbr011494.1
	Pbr031560.1	Pbr011498.1
	Pbr031599.1	Pbr011500.1
	Pbr031603.3	Pbr011516.1
	Pbr031605.2	Pbr011522.1
	Pbr031609.1	Pbr011523.1
	Pbr031644.1	Pbr011525.1
	Pbr031665.1	Pbr011534.1
	Pbr031676.1	Pbr011535.1
	Pbr031686.1	Pbr011536.1
	Pbr031725.1	Pbr011538.1
	Pbr031738.1	Pbr011556.1
	Pbr031744.1	Pbr011572.1
	Pbr031766.1	Pbr011575.1
	Pbr031768.1	Pbr011580.1
	Pbr031777.3	Pbr011584.2
	Pbr031779.4	Pbr011601.1
	Pbr031782.1	Pbr011603.1
	Pbr031795.1	Pbr011607.1
	Pbr031797.1	Pbr011608.1
	Pbr031798.1	Pbr011616.1
	Pbr031814.1	Pbr011618.1
	Pbr031820.1	Pbr011619.1
	Pbr031824.1	Pbr011621.1
	Pbr031828.1	Pbr011622.1
	Pbr031831.1	Pbr011623.1
	Pbr031866.1	Pbr011626.1
	Pbr031894.1	Pbr011665.1
	Pbr031922.1	Pbr011671.1
	Pbr031940.1	Pbr011676.1
	Pbr031956.1	Pbr011683.2
	Pbr031976.1	Pbr011701.1
	Pbr031987.1	Pbr011707.1
	Pbr031988.1	Pbr011724.1
	Pbr032016.1	Pbr011725.1
	Pbr032033.1	Pbr011747.1
	Pbr032048.1	Pbr011750.1
	Pbr032067.1	Pbr011765.1
	Pbr032068.1	Pbr011768.1
	Pbr032144.1	Pbr011775.1
	Pbr032161.1	Pbr011779.1
	Pbr032184.1	Pbr011790.1
	Pbr032185.1	Pbr011802.1
	Pbr032196.1	Pbr011805.1
	Pbr032207.2	Pbr011839.1
	Pbr032227.1	Pbr011841.1
	Pbr032234.1	Pbr011851.1
	Pbr032235.1	Pbr011854.1
	Pbr032250.1	Pbr011872.1
	Pbr032269.1	Pbr011875.1
	Pbr032295.1	Pbr011876.1
	Pbr032324.1	Pbr011881.1
	Pbr032337.1	Pbr011883.1
	Pbr032339.1	Pbr011884.1
	Pbr032343.1	Pbr011895.1
	Pbr032354.1	Pbr011904.1
	Pbr032358.1	Pbr011911.1
	Pbr032406.1	Pbr011919.2
	Pbr032417.1	Pbr011922.1
	Pbr032418.2	Pbr011933.1
	Pbr032435.1	Pbr011937.2
	Pbr032479.1	Pbr011947.1
	Pbr032482.1	Pbr011950.1
	Pbr032487.1	Pbr011953.1
	Pbr032502.1	Pbr011974.1
	Pbr032503.1	Pbr011991.1
	Pbr032515.1	Pbr012001.1
	Pbr032521.1	Pbr012003.1
	Pbr032526.1	Pbr012015.1
	Pbr032555.1	Pbr012023.1
	Pbr032578.1	Pbr012024.1
	Pbr032582.2	Pbr012051.1
	Pbr032583.1	Pbr012055.1
	Pbr032591.3	Pbr012071.1
	Pbr032599.1	Pbr012075.1
	Pbr032637.1	Pbr012088.1
	Pbr032645.1	Pbr012097.1
	Pbr032661.1	Pbr012106.1
	Pbr032662.1	Pbr012107.1
	Pbr032748.1	Pbr012112.1
	Pbr032805.1	Pbr012115.1
	Pbr032818.1	Pbr012117.1
	Pbr032831.1	Pbr012122.1
	Pbr032917.1	Pbr012128.1
	Pbr032984.1	Pbr012138.1
	Pbr033004.2	Pbr012146.1
	Pbr033076.1	Pbr012151.3
	Pbr033093.1	Pbr012172.1
	Pbr033118.1	Pbr012176.1
	Pbr033134.1	Pbr012177.1
	Pbr033138.1	Pbr012178.1
	Pbr033146.1	Pbr012179.1
	Pbr033163.1	Pbr012180.1
	Pbr033193.1	Pbr012181.3
	Pbr033211.1	Pbr012192.1
	Pbr033215.1	Pbr012193.2
	Pbr033225.1	Pbr012197.2
	Pbr033226.1	Pbr012198.1
	Pbr033228.1	Pbr012204.1
	Pbr033243.1	Pbr012216.1
	Pbr033244.1	Pbr012226.1
	Pbr033265.1	Pbr012231.1
	Pbr033293.1	Pbr012233.2
	Pbr033334.1	Pbr012239.3
	Pbr033350.1	Pbr012243.1
	Pbr033393.1	Pbr012253.1
	Pbr033414.1	Pbr012263.1
	Pbr033476.1	Pbr012271.1
	Pbr033561.2	Pbr012280.1
	Pbr033616.1	Pbr012293.1
	Pbr033627.1	Pbr012323.1
	Pbr033711.1	Pbr012330.1
	Pbr033721.1	Pbr012353.1
	Pbr033724.1	Pbr012358.1
	Pbr033727.1	Pbr012363.1
	Pbr033759.1	Pbr012364.1
	Pbr033767.1	Pbr012368.1
	Pbr033775.1	Pbr012376.1
	Pbr033798.1	Pbr012388.1
	Pbr033829.1	Pbr012392.1
	Pbr033832.1	Pbr012401.1
	Pbr033833.1	Pbr012403.1
	Pbr033901.1	Pbr012405.1
	Pbr033923.1	Pbr012414.1
	Pbr033956.1	Pbr012415.1
	Pbr033959.1	Pbr012416.1
	Pbr033963.1	Pbr012433.1
	Pbr033967.1	Pbr012435.2
	Pbr033983.1	Pbr012454.1
	Pbr034048.1	Pbr012460.1
	Pbr034054.1	Pbr012463.1
	Pbr034061.2	Pbr012465.1
	Pbr034080.1	Pbr012467.1
	Pbr034090.1	Pbr012474.1
	Pbr034102.1	Pbr012482.1
	Pbr034103.1	Pbr012489.1
	Pbr034144.1	Pbr012490.1
	Pbr034147.1	Pbr012501.1
	Pbr034154.1	Pbr012503.1
	Pbr034163.1	Pbr012505.1
	Pbr034172.1	Pbr012515.1
	Pbr034208.1	Pbr012517.1
	Pbr034254.1	Pbr012518.1
	Pbr034270.1	Pbr012536.1
	Pbr034280.1	Pbr012542.1
	Pbr034285.1	Pbr012546.1
	Pbr034292.1	Pbr012581.1
	Pbr034296.1	Pbr012591.1
	Pbr034311.1	Pbr012615.1
	Pbr034347.1	Pbr012621.1
	Pbr034348.1	Pbr012625.1
	Pbr034359.1	Pbr012627.1
	Pbr034363.1	Pbr012636.1
	Pbr034367.1	Pbr012640.1
	Pbr034399.1	Pbr012662.1
	Pbr034530.1	Pbr012673.1
	Pbr034535.1	Pbr012689.1
	Pbr034546.1	Pbr012690.1
	Pbr034547.1	Pbr012694.1
	Pbr034570.3	Pbr012696.1
	Pbr034616.1	Pbr012704.1
	Pbr034631.1	Pbr012714.1
	Pbr034638.1	Pbr012717.1
	Pbr034639.1	Pbr012723.1
	Pbr034678.1	Pbr012735.1
	Pbr034690.1	Pbr012750.1
	Pbr034696.1	Pbr012759.1
	Pbr034702.1	Pbr012773.1
	Pbr034720.1	Pbr012780.1
	Pbr034733.1	Pbr012793.1
	Pbr034759.1	Pbr012798.1
	Pbr034786.1	Pbr012806.1
	Pbr034832.1	Pbr012817.1
	Pbr034839.1	Pbr012825.1
	Pbr034941.1	Pbr012829.1
	Pbr034968.1	Pbr012839.1
	Pbr034977.1	Pbr012846.1
	Pbr034978.1	Pbr012851.1
	Pbr034980.1	Pbr012863.1
	Pbr034995.1	Pbr012866.1
	Pbr034998.1	Pbr012893.1
	Pbr035010.1	Pbr012894.1
	Pbr035043.1	Pbr012898.1
	Pbr035068.1	Pbr012925.1
	Pbr035107.1	Pbr012926.1
	Pbr035120.1	Pbr012952.1
	Pbr035121.1	Pbr012962.2
	Pbr035127.2	Pbr012973.1
	Pbr035137.1	Pbr012977.1
	Pbr035138.1	Pbr012983.1
	Pbr035155.1	Pbr012988.1
	Pbr035159.3	Pbr012992.1
	Pbr035161.1	Pbr012994.1
	Pbr035177.1	Pbr012995.1
	Pbr035245.1	Pbr012996.1
	Pbr035252.1	Pbr013010.1
	Pbr035305.1	Pbr013027.1
	Pbr035316.1	Pbr013028.1
	Pbr035341.1	Pbr013057.1
	Pbr035344.1	Pbr013070.1
	Pbr035358.1	Pbr013079.1
	Pbr035384.1	Pbr013081.1
	Pbr035433.2	Pbr013085.1
	Pbr035448.1	Pbr013086.1
	Pbr035498.2	Pbr013098.1
	Pbr035516.1	Pbr013117.2
	Pbr035537.1	Pbr013120.1
	Pbr035571.1	Pbr013121.1
	Pbr035575.1	Pbr013124.1
	Pbr035577.1	Pbr013143.1
	Pbr035590.1	Pbr013152.1
	Pbr035620.1	Pbr013154.1
	Pbr035660.1	Pbr013164.1
	Pbr035679.1	Pbr013165.1
	Pbr035687.1	Pbr013180.1
	Pbr035688.1	Pbr013189.1
	Pbr035730.1	Pbr013192.1
	Pbr035733.1	Pbr013195.1
	Pbr035749.1	Pbr013198.1
	Pbr035770.1	Pbr013207.1
	Pbr035772.1	Pbr013216.1
	Pbr035774.1	Pbr013220.1
	Pbr035780.1	Pbr013224.1
	Pbr035793.1	Pbr013225.1
	Pbr035868.2	Pbr013230.1
	Pbr035905.1	Pbr013231.1
	Pbr035911.2	Pbr013236.1
	Pbr035923.1	Pbr013241.1
	Pbr035940.1	Pbr013245.1
	Pbr035969.1	Pbr013246.1
	Pbr035970.1	Pbr013248.1
	Pbr035981.1	Pbr013263.1
	Pbr035997.1	Pbr013270.1
	Pbr036039.1	Pbr013277.1
	Pbr036046.1	Pbr013293.1
	Pbr036071.1	Pbr013294.1
	Pbr036076.2	Pbr013295.1
	Pbr036104.1	Pbr013297.1
	Pbr036118.1	Pbr013299.1
	Pbr036122.2	Pbr013303.1
	Pbr036137.1	Pbr013307.2
	Pbr036141.1	Pbr013310.1
	Pbr036150.1	Pbr013312.1
	Pbr036176.1	Pbr013315.1
	Pbr036196.1	Pbr013319.1
	Pbr036211.1	Pbr013322.1
	Pbr036247.1	Pbr013329.1
	Pbr036261.1	Pbr013339.1
	Pbr036288.1	Pbr013340.1
	Pbr036345.1	Pbr013346.1
	Pbr036354.1	Pbr013353.1
	Pbr036363.1	Pbr013358.1
	Pbr036368.1	Pbr013362.1
	Pbr036388.1	Pbr013369.1
	Pbr036394.1	Pbr013375.1
	Pbr036400.1	Pbr013380.1
	Pbr036412.1	Pbr013382.1
	Pbr036418.1	Pbr013385.1
	Pbr036419.1	Pbr013388.1
	Pbr036426.2	Pbr013394.1
	Pbr036427.1	Pbr013411.1
	Pbr036458.1	Pbr013413.1
	Pbr036484.1	Pbr013414.1
	Pbr036485.1	Pbr013420.1
	Pbr036486.1	Pbr013439.1
	Pbr036534.1	Pbr013445.1
	Pbr036536.1	Pbr013454.1
	Pbr036538.1	Pbr013462.1
	Pbr036573.1	Pbr013463.1
	Pbr036619.1	Pbr013466.3
	Pbr036624.1	Pbr013477.1
	Pbr036631.1	Pbr013483.2
	Pbr036640.1	Pbr013484.1
	Pbr036663.1	Pbr013485.1
	Pbr036681.1	Pbr013486.1
	Pbr036693.1	Pbr013495.1
	Pbr036700.2	Pbr013500.1
	Pbr036704.1	Pbr013505.1
	Pbr036727.1	Pbr013508.1
	Pbr036733.1	Pbr013510.1
	Pbr036741.1	Pbr013513.1
	Pbr036785.1	Pbr013521.1
	Pbr036796.1	Pbr013528.1
	Pbr036819.1	Pbr013536.1
	Pbr036827.1	Pbr013544.1
	Pbr036836.1	Pbr013550.1
	Pbr036845.1	Pbr013553.1
	Pbr036867.1	Pbr013560.1
	Pbr036906.1	Pbr013561.1
	Pbr036911.2	Pbr013566.1
	Pbr036912.1	Pbr013569.1
	Pbr036925.1	Pbr013571.1
	Pbr037041.1	Pbr013572.1
	Pbr037055.1	Pbr013577.1
	Pbr037066.1	Pbr013581.1
	Pbr037091.1	Pbr013595.1
	Pbr037102.1	Pbr013596.1
	Pbr037140.1	Pbr013597.1
	Pbr037176.1	Pbr013599.1
	Pbr037178.1	Pbr013604.1
	Pbr037193.1	Pbr013608.1
	Pbr037240.2	Pbr013614.1
	Pbr037251.1	Pbr013628.1
	Pbr037272.1	Pbr013641.1
	Pbr037275.1	Pbr013642.1
	Pbr037277.2	Pbr013644.1
	Pbr037292.1	Pbr013647.1
	Pbr037293.1	Pbr013654.1
	Pbr037339.1	Pbr013655.2
	Pbr037356.1	Pbr013658.1
	Pbr037359.2	Pbr013669.1
	Pbr037420.2	Pbr013674.1
	Pbr037476.1	Pbr013680.1
	Pbr037497.1	Pbr013686.1
	Pbr037591.1	Pbr013696.1
	Pbr037637.1	Pbr013701.1
	Pbr037659.2	Pbr013703.1
	Pbr037692.1	Pbr013709.1
	Pbr037723.1	Pbr013735.1
	Pbr037727.1	Pbr013737.1
	Pbr037743.1	Pbr013738.2
	Pbr037751.1	Pbr013740.1
	Pbr037777.1	Pbr013755.1
	Pbr037787.1	Pbr013762.1
	Pbr037800.1	Pbr013791.1
	Pbr037835.1	Pbr013805.1
	Pbr037855.1	Pbr013806.1
	Pbr037856.1	Pbr013807.1
	Pbr037872.1	Pbr013811.1
	Pbr037884.1	Pbr013819.1
	Pbr037949.2	Pbr013821.1
	Pbr037956.1	Pbr013826.1
	Pbr037958.1	Pbr013828.1
	Pbr037965.1	Pbr013833.1
	Pbr037972.1	Pbr013850.1
	Pbr037975.1	Pbr013852.1
	Pbr037984.1	Pbr013862.1
	Pbr037991.2	Pbr013869.1
	Pbr038016.1	Pbr013871.1
	Pbr038055.1	Pbr013872.1
	Pbr038058.1	Pbr013884.1
	Pbr038061.1	Pbr013888.2
	Pbr038088.1	Pbr013892.1
	Pbr038105.1	Pbr013893.1
	Pbr038146.1	Pbr013900.1
	Pbr038157.1	Pbr013901.1
	Pbr038158.1	Pbr013908.1
	Pbr038163.1	Pbr013917.1
	Pbr038164.1	Pbr013918.1
	Pbr038199.1	Pbr013921.1
	Pbr038203.1	Pbr013936.1
	Pbr038252.1	Pbr013937.1
	Pbr038265.1	Pbr013945.1
	Pbr038291.1	Pbr013951.1
	Pbr038357.1	Pbr013956.1
	Pbr038369.1	Pbr013957.1
	Pbr038370.1	Pbr013959.1
	Pbr038374.1	Pbr013962.1
	Pbr038436.1	Pbr013975.1
	Pbr038522.1	Pbr013977.1
	Pbr038612.1	Pbr013991.1
	Pbr038613.1	Pbr013992.1
	Pbr038621.1	Pbr014018.1
	Pbr038634.1	Pbr014019.1
	Pbr038659.1	Pbr014031.1
	Pbr038680.1	Pbr014032.3
	Pbr038732.1	Pbr014041.1
	Pbr038747.1	Pbr014079.1
	Pbr038819.2	Pbr014086.1
	Pbr038865.1	Pbr014097.1
	Pbr038884.1	Pbr014104.1
[truncated: 3,990 more rows]

## Sheet: Table S7
Table S7 Co-expression gene network of 12 genes
ID1	ID2	MR	Edge
Pbr013272.1	Pbr001171.1	6.9282	0.78889
Pbr013272.1	Pbr003802.1	5.2915	0.842265
Pbr013272.1	Pbr009992.1	3	0.923116
Pbr013272.1	Pbr012547.2	10.4881	0.684187
Pbr013272.1	Pbr019804.1	2	0.960789
Pbr013272.1	Pbr030412.1	18.303	0.500514
Pbr013272.1	Pbr030459.1	4.89898	0.855594
Pbr013272.1	Pbr033760.1	4	0.88692
Pbr013272.1	Pbr036239.1	12.4499	0.63255
Pbr013272.1	Pbr036339.1	4.89898	0.855594
Pbr013272.1	Pbr038562.1	3.16228	0.917144
Pbr005872.1	Pbr004805.1	15.1658	0.567434
Pbr005872.1	Pbr009274.1	12.2474	0.637693
Pbr005872.1	Pbr026603.1	15.9687	0.549499
Pbr005872.1	Pbr032825.1	7.2111	0.780013
Pbr005872.1	Pbr036578.1	18.5472	0.495648
Pbr026279.1	Pbr000384.1	7.14143	0.78219
Pbr026279.1	Pbr001076.1	5	0.852144
Pbr026279.1	Pbr002014.1	3.4641	0.906138
Pbr026279.1	Pbr013906.1	5.47723	0.836031
Pbr026279.1	Pbr018978.1	13.1909	0.614076
Pbr026279.1	Pbr019340.1	10.247	0.690819
Pbr026279.1	Pbr022222.1	2	0.960789
Pbr026279.1	Pbr022933.1	6.63325	0.798253
Pbr026279.1	Pbr025333.1	8.06226	0.753904
Pbr026279.1	Pbr035703.1	4.47214	0.870328
Pbr026279.1	Pbr038734.1	8.3666	0.744782
Pbr033433.1	Pbr012684.1	25.8844	0.369585
Pbr033433.1	Pbr029841.1	8.12404	0.752043
Pbr033433.1	Pbr030553.1	10	0.697676
Pbr033433.1	Pbr032895.1	2	0.960789
Pbr022525.1	Pbr010125.1	5.74456	0.827139
Pbr022525.1	Pbr013631.1	6.245	0.810746
Pbr022525.1	Pbr013713.1	11.1803	0.665502
Pbr022525.1	Pbr022669.1	2	0.960789
Pbr022525.1	Pbr024631.1	14.5602	0.581346
Pbr022525.1	Pbr024740.1	3.16228	0.917144
Pbr022525.1	Pbr025790.1	4.89898	0.855594
Pbr022525.1	Pbr027099.1	9.79796	0.703338
Pbr022525.1	Pbr030038.1	6	0.818731
Pbr024406.1	Pbr001083.1	6.32456	0.808171
Pbr024406.1	Pbr003628.1	8.3666	0.744782
Pbr024406.1	Pbr005503.1	14.8324	0.575051
Pbr024406.1	Pbr005854.1	5.47723	0.836031
Pbr024406.1	Pbr007793.1	3.4641	0.906138
Pbr024406.1	Pbr008796.1	10.4881	0.684187
Pbr024406.1	Pbr010125.1	3	0.923116
Pbr024406.1	Pbr011454.1	6.32456	0.808171
Pbr024406.1	Pbr012051.1	6.9282	0.78889
Pbr024406.1	Pbr017259.1	6	0.818731
Pbr024406.1	Pbr017399.1	2	0.960789
Pbr024406.1	Pbr018084.1	3.87298	0.891438
Pbr024406.1	Pbr019653.1	8.24621	0.748377
Pbr024406.1	Pbr027099.1	5.2915	0.842265
Pbr024406.1	Pbr035643.1	5.09902	0.848775
Pbr039718.1	Pbr001724.1	5.47723	0.836031
Pbr039718.1	Pbr019789.1	14.4914	0.582949
Pbr039718.1	Pbr025448.2	14.1421	0.59115
Pbr039718.1	Pbr041336.1	2.82843	0.929473
Pbr014487.1	Pbr000606.1	5.65685	0.830046
Pbr014487.1	Pbr005909.1	4.47214	0.870328
Pbr014487.1	Pbr014375.1	2.82843	0.929473
Pbr014487.1	Pbr015248.1	3.74166	0.896133
Pbr014487.1	Pbr019957.1	2.44949	0.943669
Pbr014487.1	Pbr020244.2	2	0.960789
Pbr014487.1	Pbr022371.1	18.7617	0.491415
Pbr014487.1	Pbr028082.4	6	0.818731
Pbr014487.1	Pbr032222.1	4.24264	0.878354
Pbr022705.1	Pbr001363.1	17.3205	0.520576
Pbr022705.1	Pbr020250.1	7.48331	0.771566
Pbr022705.1	Pbr025748.1	5.19615	0.845484
Pbr022705.1	Pbr038238.1	8.24621	0.748377
Pbr032250.1	Pbr000358.1	15.7797	0.553668
Pbr032250.1	Pbr008717.1	3.4641	0.906138
Pbr032250.1	Pbr019600.1	12.4499	0.63255
Pbr032250.1	Pbr019622.1	6.9282	0.78889
Pbr032250.1	Pbr020733.1	3.87298	0.891438
Pbr032250.1	Pbr028399.1	4.24264	0.878354
Pbr032250.1	Pbr033866.1	4.89898	0.855594
Pbr032250.1	Pbr036250.1	3.16228	0.917144
Pbr032339.1	Pbr000899.1	5.47723	0.836031
Pbr032339.1	Pbr015653.1	16.8819	0.529788
Pbr032339.1	Pbr019661.2	13.1909	0.614076
Pbr032339.1	Pbr019675.1	17.4356	0.518185
Pbr032339.1	Pbr032788.1	10.4881	0.684187
Pbr042601.1	Pbr011071.1	7.93725	0.757683
Pbr042601.1	Pbr011993.1	12.2474	0.637693
Pbr042601.1	Pbr019804.1	6	0.818731
Pbr042601.1	Pbr038937.1	5.47723	0.836031
Pbr013272.1	Pbr003876.1	6.245	0.810746
Pbr013272.1	Pbr012624.1	8.24621	0.748377
Pbr013272.1	Pbr020185.1	19.6214	0.474802
Pbr013272.1	Pbr023656.1	7.2111	0.780013
Pbr013272.1	Pbr031702.1	17.3205	0.520576
Pbr005872.1	Pbr009179.1	15	0.571209
Pbr005872.1	Pbr020473.1	5.74456	0.827139
Pbr005872.1	Pbr024323.1	7.87401	0.759602
Pbr005872.1	Pbr036239.1	10.198	0.692171
Pbr026279.1	Pbr003453.1	3	0.923116
Pbr026279.1	Pbr011973.1	4.89898	0.855594
Pbr026279.1	Pbr018978.1	3.74166	0.896133
Pbr026279.1	Pbr021507.1	4	0.88692
Pbr026279.1	Pbr022012.1	4	0.88692
Pbr026279.1	Pbr027725.1	6.7082	0.795863
Pbr026279.1	Pbr028196.1	7.74597	0.763503
Pbr026279.1	Pbr035906.1	5	0.852144
Pbr026279.1	Pbr036949.1	16.5831	0.536159
Pbr026279.1	Pbr038874.1	7.07107	0.784395
Pbr026279.1	Pbr042526.1	2.82843	0.929473
Pbr033433.1	Pbr000977.1	22.9347	0.415868
Pbr033433.1	Pbr011225.1	9.16515	0.721368
Pbr033433.1	Pbr019669.1	12.3288	0.635621
Pbr033433.1	Pbr023051.1	8.30662	0.746571
Pbr022525.1	Pbr004091.1	5.19615	0.845484
Pbr022525.1	Pbr004921.1	4.47214	0.870328
Pbr022525.1	Pbr020001.1	15.3297	0.563725
Pbr022525.1	Pbr021047.1	7.34847	0.775739
Pbr022525.1	Pbr023528.1	13.1149	0.615947
Pbr022525.1	Pbr039864.1	7.74597	0.763503
Pbr024406.1	Pbr000977.1	8.12404	0.752043
Pbr024406.1	Pbr001571.1	3	0.923116
Pbr024406.1	Pbr004384.1	4.89898	0.855594
Pbr024406.1	Pbr007080.1	11.1355	0.666696
Pbr024406.1	Pbr009003.1	6.9282	0.78889
Pbr024406.1	Pbr009464.1	4.24264	0.878354
Pbr024406.1	Pbr011460.1	6.63325	0.798253
Pbr024406.1	Pbr012357.1	10.9545	0.671542
Pbr024406.1	Pbr016562.1	4.47214	0.870328
Pbr024406.1	Pbr020183.1	2	0.960789
Pbr024406.1	Pbr022799.2	4.89898	0.855594
Pbr024406.1	Pbr025301.2	10	0.697676
Pbr024406.1	Pbr035217.1	6	0.818731
Pbr024406.1	Pbr040566.1	12.6095	0.628524
Pbr039718.1	Pbr019788.1	12.1655	0.639786
Pbr039718.1	Pbr026780.1	8.06226	0.753904
Pbr039718.1	Pbr032492.1	9	0.726149
Pbr039718.1	Pbr037169.1	2	0.960789
Pbr014487.1	Pbr004345.1	7.07107	0.784395
Pbr014487.1	Pbr008318.1	4.69042	0.862762
Pbr014487.1	Pbr014466.2	27.3313	0.348802
Pbr014487.1	Pbr018420.1	29.3939	0.32118
Pbr014487.1	Pbr031306.1	10.7703	0.676507
Pbr014487.1	Pbr034724.1	28.1069	0.338146
Pbr022705.1	Pbr009262.1	13.2665	0.612222
Pbr022705.1	Pbr013296.1	15.0997	0.568936
Pbr022705.1	Pbr019289.1	12.1244	0.640841
Pbr022705.1	Pbr024864.1	8.24621	0.748377
Pbr022705.1	Pbr038436.1	18.303	0.500514
Pbr032250.1	Pbr001568.2	4.58258	0.866491
Pbr032250.1	Pbr021952.1	12.8062	0.623598
Pbr032250.1	Pbr024079.1	2	0.960789
Pbr032250.1	Pbr027119.1	10.4881	0.684187
Pbr032339.1	Pbr042601.1	11.3137	0.661961
Pbr032339.1	Pbr003868.1	6.48074	0.803137
Pbr032339.1	Pbr010446.1	5.65685	0.830046
Pbr032339.1	Pbr013131.1	24.1247	0.396537
Pbr032339.1	Pbr017379.1	7.61577	0.767489
Pbr042601.1	Pbr032339.1	11.3137	0.661961
Pbr042601.1	Pbr000407.1	4	0.88692
Pbr042601.1	Pbr005884.1	5.47723	0.836031
Pbr042601.1	Pbr025900.1	15.4919	0.560079
Pbr042601.1	Pbr034663.1	15.3297	0.563725

## Sheet: Table S8
Table S8 Identification of transcription factors in two co-expression networks
ID	type	Var
Pbr003876.1	TFs	AMT
Pbr012624.1	TFs	AMT
Pbr020185.1	TFs	AMT
Pbr023656.1	TFs	AMT
Pbr031702.1	TFs	AMT
Pbr009179.1	TFs	AMT
Pbr020473.1	TFs	AMT
Pbr024323.1	TFs	AMT
Pbr036239.1	TFs	AMT
Pbr003453.1	TFs	AMT
Pbr011973.1	TFs	AMT
Pbr021507.1	TFs	AMT
Pbr022012.1	TFs	AMT
Pbr027725.1	TFs	AMT
Pbr028196.1	TFs	AMT
Pbr035906.1	TFs	AMT
Pbr036949.1	TFs	AMT
Pbr038874.1	TFs	AMT
Pbr042526.1	TFs	AMT
Pbr000977.1	TFs	AMT
Pbr011225.1	TFs	AMT
Pbr019669.1	TFs	AMT
Pbr023051.1	TFs	AMT
Pbr004091.1	TFs	AMT
Pbr004921.1	TFs	AMT
Pbr020001.1	TFs	AMT
Pbr021047.1	TFs	AMT
Pbr023528.1	TFs	AMT
Pbr039864.1	TFs	AMT
Pbr001571.1	TFs	AMT
Pbr004384.1	TFs	AMT
Pbr007080.1	TFs	AMT
Pbr009003.1	TFs	AMT
Pbr009464.1	TFs	AMT
Pbr011460.1	TFs	AMT
Pbr012357.1	TFs	AMT
Pbr016562.1	TFs	AMT
Pbr020183.1	TFs	AMT
Pbr022799.2	TFs	AMT
Pbr025301.2	TFs	AMT
Pbr035217.1	TFs	AMT
Pbr040566.1	TFs	AMT
Pbr019788.1	TFs	AMT
Pbr026780.1	TFs	AMT
Pbr032492.1	TFs	AMT
Pbr037169.1	TFs	AMT
Pbr004345.1	TFs	AMT
Pbr008318.1	TFs	AMT
Pbr014466.2	TFs	AMT
Pbr018420.1	TFs	AMT
Pbr031306.1	TFs	AMT
Pbr034724.1	TFs	AMT
Pbr009262.1	TFs	AMT
Pbr013296.1	TFs	AMT
Pbr019289.1	TFs	AMT
Pbr024864.1	TFs	AMT
Pbr038436.1	TFs	AMT
Pbr001568.2	TFs	AMT
Pbr021952.1	TFs	AMT
Pbr024079.1	TFs	AMT
Pbr027119.1	TFs	AMT
Pbr042601.1	TFs	AMT
Pbr003868.1	TFs	AMT
Pbr010446.1	TFs	AMT
Pbr013131.1	TFs	AMT
Pbr017379.1	TFs	AMT
Pbr032339.1	TFs	AMT
Pbr000407.1	TFs	AMT
Pbr005884.1	TFs	AMT
Pbr025900.1	TFs	AMT
Pbr034663.1	TFs	AMT
Pbr001171.1	TFs	DSHS
Pbr003802.1	TFs	DSHS
Pbr009992.1	TFs	DSHS
Pbr012547.2	TFs	DSHS
Pbr019804.1	TFs	DSHS
Pbr030412.1	TFs	DSHS
Pbr030459.1	TFs	DSHS
Pbr033760.1	TFs	DSHS
Pbr036239.1	TFs	DSHS
Pbr036339.1	TFs	DSHS
Pbr038562.1	TFs	DSHS
Pbr004805.1	TFs	DSHS
Pbr009274.1	TFs	DSHS
Pbr026603.1	TFs	DSHS
Pbr032825.1	TFs	DSHS
Pbr036578.1	TFs	DSHS
Pbr000384.1	TFs	DSHS
Pbr001076.1	TFs	DSHS
Pbr002014.1	TFs	DSHS
Pbr013906.1	TFs	DSHS
Pbr018978.1	TFs	comm
Pbr019340.1	TFs	DSHS
Pbr022222.1	TFs	DSHS
Pbr022933.1	TFs	DSHS
Pbr025333.1	TFs	DSHS
Pbr035703.1	TFs	DSHS
Pbr038734.1	TFs	DSHS
Pbr012684.1	TFs	DSHS
Pbr029841.1	TFs	DSHS
Pbr030553.1	TFs	DSHS
Pbr032895.1	TFs	DSHS
Pbr010125.1	TFs	DSHS
Pbr013631.1	TFs	DSHS
Pbr013713.1	TFs	DSHS
Pbr022669.1	TFs	DSHS
Pbr024631.1	TFs	DSHS
Pbr024740.1	TFs	DSHS
Pbr025790.1	TFs	DSHS
Pbr027099.1	TFs	DSHS
Pbr030038.1	TFs	DSHS
Pbr001083.1	TFs	DSHS
Pbr003628.1	TFs	DSHS
Pbr005503.1	TFs	DSHS
Pbr005854.1	TFs	DSHS
Pbr007793.1	TFs	DSHS
Pbr008796.1	TFs	DSHS
Pbr011454.1	TFs	DSHS
Pbr012051.1	TFs	DSHS
Pbr017259.1	TFs	DSHS
Pbr017399.1	TFs	DSHS
Pbr018084.1	TFs	DSHS
Pbr019653.1	TFs	DSHS
Pbr035643.1	TFs	DSHS
Pbr001724.1	TFs	DSHS
Pbr019789.1	TFs	DSHS
Pbr025448.2	TFs	DSHS
Pbr041336.1	TFs	DSHS
Pbr000606.1	TFs	DSHS
Pbr005909.1	TFs	DSHS
Pbr014375.1	TFs	DSHS
Pbr015248.1	TFs	DSHS
Pbr019957.1	TFs	DSHS
Pbr020244.2	TFs	DSHS
Pbr022371.1	TFs	DSHS
Pbr028082.4	TFs	DSHS
Pbr032222.1	TFs	DSHS
Pbr001363.1	TFs	DSHS
Pbr020250.1	TFs	DSHS
Pbr025748.1	TFs	DSHS
Pbr038238.1	TFs	DSHS
Pbr000358.1	TFs	DSHS
Pbr008717.1	TFs	DSHS
Pbr019600.1	TFs	DSHS
Pbr019622.1	TFs	DSHS
Pbr020733.1	TFs	DSHS
Pbr028399.1	TFs	DSHS
Pbr033866.1	TFs	DSHS
Pbr036250.1	TFs	DSHS
Pbr000899.1	TFs	DSHS
Pbr015653.1	TFs	DSHS
Pbr019661.2	TFs	DSHS
Pbr019675.1	TFs	DSHS
Pbr032788.1	TFs	DSHS
Pbr011071.1	TFs	DSHS
Pbr011993.1	TFs	DSHS
Pbr038937.1	TFs	DSHS

## Sheet: Table S9
Table S9 Specific primers used in this study
Gene ID	Primer orientation	Primer sequence(5'→3')
Pbr033391.1	Forward primer	GGAGTACGAGATCGACCTCAAGGA
	Reverse primer	AGATCGCCGGAAGGTGAGAGTG
Pbr042601.1	Forward primer	ATCAGATTCCAGCAGCAGCAGATT
	Reverse primer	CTCCACGCCTTCAGATTCGGTAAG
Pbr007033.1	Forward primer	GGGCCTTAGCGACGAGGAGATT
	Reverse primer	TGGCCTTGATTTCATCGGCATTG
Pbr031234.1	Forward primer	CCTTATTTGAGGCAGCGACT
	Reverse primer	GGCTTGCTTCTTGTTTCCAT
Pbr005872.1	Forward primer	ATGCGTAATTACAGAGTCTTACTTTCTGAGGC
	Reverse primer	GCCTCAGAAAGTAAGACTCTGTAATTACGCAT
Pbr022525.1	Forward primer	GGAGATGCTGGTGTTGTTGAATGC
	Reverse primer	CCTTCTGGATGCTTGCTGCTAACT
Pbr014487.1	Forward primer	CCATTGCTTCGGCGTCGTCTA
	Reverse primer	ACTCCTTGAGGTCGATCTCGTACT
Pbr038436.1	Forward primer	CCACAGGCAAAGATAAGGAGA
	Reverse primer	TTAATGGCGGGAGTAAAGAA
Pbr001361.1	Forward primer	AAAGCGTAAACTTACCATCCAT
	Reverse primer	CACATCACCAGAGCCAGAAA
Pbr012024.1	Forward primer	CCTCTTCACCGCTTCCATCTCTG
	Reverse primer	CCGCCACCTCATTCTTAGCATACA
Pbr006028.1	Forward primer	AAGAACAACAGGGATGGCG
	Reverse primer	TACTTGCAGGGCGGTACTCA
Pbr039282.1	Forward primer	TCCATCCGTCGATGATTTAA
	Reverse primer	TCCTTTCTCGCCTTTCTTG
Pbr042526.1	Forward primer	TCCCAGGACCTCCCTCTCCAC
	Reverse primer	GTTGGATGCTTGGGAGGCGG
Pbr038937.1	Forward primer	CGGGGATGAAAACCGTAGT
	Reverse primer	GGTCATCAAAGCCCATCCTAT
Pbr003389.1	Forward primer	TTGAACTCCAACGCTACGAC
	Reverse primer	TCAGGCTCCGAACCATTAC
Pbr034311.1	Forward primer	TCTGGATGGCCCTGACACC
	Reverse primer	GCCACCAAGATTTTAAGACAGAA
Pbr004905.1	Forward primer	CTGAATCTGCCAAATCTGGTTTT
	Reverse primer	CATTGACCTGACCTGTCTTGCT
PbrTUB	Forward primer	TGGGCTTTGCTCCTCTTAC
	Reverse primer	CCTTCGTGCTCATCTTACC
